# Supplementary material for: Grapevine DMR6-1 Is a Candidate Gene for Susceptibility to Downy Mildew
Source: Biomolecules. 2022 Jan 22;12(2):182. doi: 10.3390/biom12020182 (PMC8961545; doi:10.3390/biom12020182)
Supplement: Supplementary file 1 [file biomolecules-12-00182-s001.zip]

Archive with 3 entries (2 files):
- biomolecules-1545379 Supplemental/
- biomolecules-1545379 Supplemental/biomolecules-1545379 figures.pdf
- biomolecules-1545379 Supplemental/SupplementalTables.ods
