# Supplementary material for: Grapevine DMR6-1 Is a Candidate Gene for Susceptibility to Downy Mildew
Source: Biomolecules. 2022 Jan 22;12(2):182. doi: 10.3390/biom12020182 (PMC8961545; doi:10.3390/biom12020182)
Supplement: Supplementary file 1 [file biomolecules-12-00182-s001.zip › biomolecules-1545379 Supplemental/SupplementalTables.ods]

## Sheet: Table S1
Table S1
Grapevine DMR6 and DLO gene identifiers in the V1, V2 and V3 annotations
Name	V1	V2	V3
VviDMR6-1	VIT_16s0098g00860	VIT_216s0098g00860	Vitvi16g01336
VviDMR6-2	VIT_13s0047g00210	VIT_213s0047g00210	Vitvi13g01119
VviDLO1	VIT_15s0048g02430	VIT_215s0048g02430	Vitvi15g00871
VviDLO2	VIT_02s0025g02970	VIT_202s0025g02970	Vitvi02g00271
VviDLO3	VIT_02s0025g02960	VIT_202s0025g02960	Vitvi02g00270

## Sheet: Table S2
Table S2
Oligonucleotides used in this work
Gene name	Gene ID	qRT-PCR forward primer 5'-3'	qRT-PCR reverse primer 3'-5'	Reference	qRT-PCR analysis
					BTH	Senescence	Microdissection	DM induction on fresh leaves	Expression in organs	DM assay
VviDMR6-1	Vitvi16g01336	CGAGTGGCAGGTCTTCAAGT	TGCATTCACAACGGCCCTAT	This study	x	x			x
VviDMR6-2	Vitvi13g01119	GGACCCCAATGCTCTTACAAT	CTCGGTGCCATACACTTCTGT	This study	x	x			x
VviDLO1	Vitvi15g00871	GCCCTCAACTACTACCCACCT	CCACCCATTTTCCATCTTTG	This study	x	x			x
VviDLO2	Vitvi02g00271	CCTTCCAATCCTCCATCTTTC	GCCCAGCACCCCACTTAC	This study	x	x			x
VviDMR6-1	Vitvi16g01336	TATCAGAGAGTTTAGGCTTGGAA	GCGTTGGGGTCTGTGTGTC	This study			x	x
VviDMR6-2	Vitvi13g01119	GGATTGCCAGGACACACAGA	GATAGCGAGCCAAGTACCAT	This study			x	x
VviDLO3	Vitvi02g00270	ATGTAAAAGGGGTATTAAGC	GGCACATCATCTTGGAGAAG	This study					x
VviDMR6-1	Vitvi16g01336	CGAGTGGCAGGTCTTCAAGT	TGCATTCACAACGGCCCTAT	This study						x
VviDMR6-2	Vitvi13g01119	GGACCCCAATGCTCTTACAAT	CTCGGTGCCATACACTTCTGT	This study						x
VviDLO1	Vitvi15g00871	GCCCTCAACTACTACCCACCT	CCACCCATTTTCCATCTTTG	This study						x
VviDLO2	Vitvi02g00271	CCTTCCAATCCTCCATCTTTC	GCCCAGCACCCCACTTAC	This study						x
Housekeeping genes
VviSAND	Vitvi06g00278	CAACATCCTTTACCCATTGACAGA	GCATTTGATCCACTTGCAGATAAG	Reid et al., 2006	x	x			x
VviACTIN	Vitvi04g01613	CTTGCATCCCTCAGCACCTT	TCCTGTGGACAATGGATGGA	Lund et al., 2006	x		x
VviGAPDH	Vitvi17g01598	CCACAGACTTCATCGGTGACA	TTCTCGTTGAGGGCTATTCCA	Reid et al., 2006		x			x
VviACTIN	Vitvi04g01613	TCCTTGCCTTGCGTCATCTAT	CACCAATCACTCTCCTGCTACAA	Gatto et al., 2008		x			x
VviACTIN	Vitvi04g01613	ATGTGCCTGCCATGTATGTTGCC	AGCTGCTCTTTGCAGTTTCCAGC	Bezier et al., 2002						x
VviATP16	Vitvi03g00055	CTTCTCCTGTATGGGAGCTG	CCATAACAACTGGTACAATCGAC	Gamm et al., 2011						x

## Sheet: Table S3
Table S3
Matrix of expression data collected from VESPUCCI relative to different pathosystems
Expression data are expressed as LogRatios between the sample and its reference (control). The experiment identifier, the pathosystem, and main details relative to the specific experiments (tissue, time point etc) are indicated.
Pathogen	Plasmopara viticola	Plasmopara viticola	Plasmopara viticola	Plasmopara viticola	Plasmopara viticola	Plasmopara viticola	Plasmopara viticola	Plasmopara viticola	Plasmopara viticola	Plasmopara viticola	Plasmopara viticola	Plasmopara viticola	Plasmopara viticola	Plasmopara viticola	Plasmopara viticola	Plasmopara viticola	Plasmopara viticola	Plasmopara viticola	Plasmopara viticola	Plasmopara viticola	Plasmopara viticola	Erysiphe necator	Erysiphe necator	Erysiphe necator	Erysiphe necator	Erysiphe necator	Erysiphe necator	Erysiphe necator	Erysiphe necator	Erysiphe necator	Erysiphe necator	Erysiphe necator	Erysiphe necator	Erysiphe necator	Erysiphe necator	Erysiphe necator	Erysiphe necator	Erysiphe necator	Erysiphe necator	Erysiphe necator	Erysiphe necator	Erysiphe necator	Erysiphe necator	Erysiphe necator	Erysiphe necator	Erysiphe necator	Erysiphe necator	Erysiphe necator	Erysiphe necator
Experiment	PRJDB8743	PRJNA529179	PRJNA380033	PRJNA380033	PRJNA380033	PRJNA380033	PRJNA380033	PRJNA168987	PRJNA168987	GSE11857	PRJDB8743	GSE11857	PRJNA514211	PRJNA529179	PRJNA529179	PRJNA514211	GSE11857	GSE18596	GSE18596	GSE18596	GSE18596	GSE6404	GSE67191	GSE67191	GSE67191	GSE53824	GSE67191	GSE67191	GSE67191	GSE67191	PRJNA395634	PRJNA395634	GSE67191	GSE67191	GSE67191	GSE67191	GSE67191	GSE67191	GSE58958	GSE58958	GSE58958	GSE6404	GSE6404	GSE6404	GSE6404	GSE6404	GSE6404	GSE6404	GSE6404
Cultivar	S. Muscat	Regent	P. Noir	P. Noir	P. Noir	P. Noir	P. Noir	P. Noir	P. Noir	Muscadinia	S. Muscat	Muscadinia	Chasselas	Regent	M. Thurgau	Chasselas	Muscadinia	nan	nan	P. Noir	P. Noir	C. Sauvignon	Late Vavilov	Karadzhandal	Khalchili	C. Sauvignon	Sochal		Carignan		Thompson Seedless	Thompson Seedless		Sochal	Late Vavilov	Khalchili	Karadzhandal	Husseine	Carignan	Carignan	Carignan	Norton	Norton	Norton	Norton	Norton	C. Sauvignon	C. Sauvignon	C. Sauvignon
Resistance	partially resistant	partially resistant	susceptible	susceptible	susceptible	susceptible	susceptible	susceptible	susceptible	resistant	partially resistant	resistant	susceptible	partially resistant	susceptible	susceptible	resistant	nan	nan	susceptible	susceptible	susceptible	partially resistant	resistant	partially resistant	susceptible	partially resistant	nan	susceptible	nan	susceptible	susceptible	nan	partially resistant	partially resistant	partially resistant	resistant	partially resistant	susceptible	susceptible	susceptible	resistant	resistant	resistant	resistant	resistant	susceptible	susceptible	susceptible
Duration	nan	0 day	nan	nan	nan	nan	nan	0 day	0 day	0 day	nan	0 day	0 day	0 day	0 day	0 day	0 day	0 day	nan	0 day	nan	nan	1 day	1 day	1 day	1 day	1 day	1 day	5 day	5 day	nan	nan	5 day	5 day	5 day	5 day	5 day	5 day	0 day	0 day	0 day	nan	nan	nan	nan	nan	nan	nan	nan
Tissue	leaf	leaf	nan	nan	nan	nan	nan	leaf	leaf	leaf	leaf	leaf	leaf	leaf	leaf	leaf	leaf	leaf	leaf	leaf	leaf	leaf	leaf	leaf	leaf	leaf	leaf	leaf	leaf	leaf	leaf	leaf	leaf	leaf	leaf	leaf	leaf	leaf	leaf	leaf	leaf	leaf	leaf	leaf	leaf	leaf	leaf	leaf	leaf
Differences	1 day_VS_0 day	nan	3 day_VS_0 day	2 day_VS_0 day	1 day_VS_0 day	7 day_VS_0 day	4 day_VS_0 day	nan	nan	nan	1 day_VS_0 day	nan	nan	nan	nan	nan	nan	Glori de Montpellier_V. riparia_VS_P. Noir_V. vinifera spp. sativa	Glori de Montpellier_V. riparia_28 day_VS_P. Noir_V. vinifera spp. sativa_0 day	nan	28 day_VS_0 day	1 day_VS_0 day	nan	nan	nan	nan	nan	nan	nan	nan	1.5 day_VS_0 day	1.5 day_VS_0 day	nan	nan	nan	nan	nan	nan	nan	nan	nan	1 day_VS_0 day	1 day_VS_0 day	1 day_VS_0 day	1 day_VS_0 day	1 day_VS_0 day	1 day_VS_0 day	1 day_VS_0 day	1 day_VS_0 day
DevStage	nan	nan	nan	nan	nan	nan	nan	nan	nan	nan	nan	nan	E-L_17	nan	nan	E-L_17	nan	nan	nan	nan	nan	nan	nan	nan	nan	nan	nan	nan	nan	nan	nan	nan	nan	nan	nan	nan	nan	nan	nan	nan	nan	nan	nan	nan	nan	nan	nan	nan	nan
SampleSet	U2FtcGxlU2V0VHlwZToyMTk0Mw==	U2FtcGxlU2V0VHlwZToyMTc1NQ==	U2FtcGxlU2V0VHlwZToyMDI5NA==	U2FtcGxlU2V0VHlwZToyMDI5Mw==	U2FtcGxlU2V0VHlwZToyMDI5Mg==	U2FtcGxlU2V0VHlwZToyMDI5MQ==	U2FtcGxlU2V0VHlwZToyMDI5NQ==	U2FtcGxlU2V0VHlwZTo2MjEz	U2FtcGxlU2V0VHlwZTo2MjEy	U2FtcGxlU2V0VHlwZTo1NzIz	U2FtcGxlU2V0VHlwZToyMTk0NQ==	U2FtcGxlU2V0VHlwZTo1NzI1	U2FtcGxlU2V0VHlwZToxMDI4Nw==	U2FtcGxlU2V0VHlwZToyMTc1NA==	U2FtcGxlU2V0VHlwZToyMTc1Ng==	U2FtcGxlU2V0VHlwZToxMDI4Ng==	U2FtcGxlU2V0VHlwZTo1NzI2	U2FtcGxlU2V0VHlwZTo2MDA1	U2FtcGxlU2V0VHlwZTo2MDA2	U2FtcGxlU2V0VHlwZTo2MDAx	U2FtcGxlU2V0VHlwZTo2MDAy	U2FtcGxlU2V0VHlwZTo1Njg3	U2FtcGxlU2V0VHlwZToxOTcyNg==	U2FtcGxlU2V0VHlwZToxOTcyNQ==	U2FtcGxlU2V0VHlwZToxOTcyNA==	U2FtcGxlU2V0VHlwZToxOTU3NA==	U2FtcGxlU2V0VHlwZToxOTcyNw==	U2FtcGxlU2V0VHlwZToxOTcyOA==	U2FtcGxlU2V0VHlwZToxOTczNw==	U2FtcGxlU2V0VHlwZToxOTczOA==	U2FtcGxlU2V0VHlwZToyMDQ5NQ==	U2FtcGxlU2V0VHlwZToyMDQ5NA==	U2FtcGxlU2V0VHlwZToxOTc0NA==	U2FtcGxlU2V0VHlwZToxOTc0Mw==	U2FtcGxlU2V0VHlwZToxOTc0Mg==	U2FtcGxlU2V0VHlwZToxOTc0MQ==	U2FtcGxlU2V0VHlwZToxOTc0MA==	U2FtcGxlU2V0VHlwZToxOTczOQ==	U2FtcGxlU2V0VHlwZTo2MTQz	U2FtcGxlU2V0VHlwZTo2MTQy	U2FtcGxlU2V0VHlwZTo2MTQx	U2FtcGxlU2V0VHlwZTo1NzAy	U2FtcGxlU2V0VHlwZTo1NzAx	U2FtcGxlU2V0VHlwZTo1NzAw	U2FtcGxlU2V0VHlwZTo1Njk5	U2FtcGxlU2V0VHlwZTo1Njk4	U2FtcGxlU2V0VHlwZTo1Njkx	U2FtcGxlU2V0VHlwZTo1Njkw	U2FtcGxlU2V0VHlwZTo1Njg5
VviDMR6-1	0.502165377140045	0.58832859992981	3.59772229194641	1.53649115562439	0.400380373001099	0.584285616874695	1.72567975521088	0.377944409847259	1.14805281162262	0.908619701862335	1.33996307849884	-0.379772663116455	-1.03819096088409	-0.138189494609833	-0.91464376449585	0.654015004634857	-0.378438204526901					0.553163290023804	1.04693710803986	1.94302999973297	1.1657931804657	2.0274875164032	0.175007715821266	0.390880674123764	2.56730461120605	2.93659090995789	1.95293962955475	2.31107521057129	2.73219704627991	1.40689027309418	2.63950824737549	2.85866379737854	2.65164041519165	3.53684091567993	1.69700872898102	4.07513666152954	5.3726806640625	1.61013233661652	1.61774551868439	2.31587481498718	1.71847093105316	0.606296539306641	1.24387156963348	0.652103781700134	0.657378792762756
VviDMR6-2	0.674048483371735	0.164620757102966	2.64806175231934	0.48566597700119	0.904892921447754	1.80433940887451	2.60839366912842	1.86060523986816	1.59982442855835	0.191164046525955	0.723404109477997	-0.679547071456909	-3.54223322868347	-0.581892311573029	-0.01774462684989	-0.316754937171936	-0.44146341085434					0.871351897716522	0.393266022205353	1.15810334682465	1.67433536052704	1.26290118694305	1.05344927310944	0.784491658210754	2.07808208465576	1.4327164888382	0.779668569564819	0.932169020175934	1.7758150100708	0.806340754032135	1.04931604862213	1.60362374782562	2.33360981941223	2.98760104179382	1.69162940979004	1.83013916015625	2.6446635723114	0.00830049905926	0.861354172229767	1.82825136184692	1.78193390369415	0.833558738231659	1.26705873012543	0.700685620307922	1.29448771476746
VviDLO1			4.23103141784668	0.158402621746063	1.73601746559143	3.70771479606628	5.06861066818237	4.53637456893921	3.52278423309326				-0.809691071510315			-0.619907259941101		0.217202946543694	1.20612907409668	0.489394128322601	0.125909328460693										2.15026712417603	-3.28799486160278
VviDLO2	1.01239705085754	-1.39263069629669	0.74201226234436	-0.104249224066734	-0.773016631603241	0.242085576057434	-1.03725969791412	-2.2871241569519	-2.64287257194519		0.689683854579926		-0.765396237373352	-0.757234632968903	-2.3021605014801	-0.356630027294159							0.787659585475922	1.53680574893951	-0.115423947572708		0.295646965503693	1.21597409248352	0.287647247314453	0.874848246574402	1.0238618850708	3.01863193511963	0.876735389232636	-0.061459269374609	1.29881107807159	0.804290294647217	0.396406024694443	1.95955264568329	-2.40995669364929	-2.71563577651978	-1.84940898418427
VviDLO3	0.231279879808426		0.69811338186264	0.166076600551605	0.205683648586273	1.27349507808685	-0.163354188203812	-2.2379879951477	-2.9396071434021		1.00217831134796		-1.41394102573395			-1.45663201808929							0.773947834968567	1.7162572145462	0.844098031520844		1.01031398773193	0.439599603414535	0.131344124674797	0.807249248027802	4.48863124847412	4.84463024139404	0.129398345947266	-0.225892603397369	0.828804612159729	0.158139571547508	0.830080568790436	1.52862501144409
[truncated: 4 more columns]

## Sheet: Table S4
Table S4
Gene network analysis
List of genes in the different subnetworks of grapevine DMR6 and DLO genes. Gene identifiers of V1 and V3 are indicated, as well as gene names, and functional annotations indicated in VitisNet. Curated annotations based on literature mining are indicated, and references to the literature are provided.
Subnetwork	Gene ID_V1	Gene ID_V3	Functional Annotation	Name	NameEC	Vitisnet_network1	Vitisnet_network2	Curated annotation_1	Curated annotation_2	Literature_1	Literature_2
DMR6-2	VIT_03s0063g00380	Vitvi03g00508	ABA 8'-hydroxylase CYP707A1	CYP707A1	E1_14_13_93	vv10906Carotenoid_biosynthesis	vv11013ABA_biosynthesis	ABA_metabolism		Rattanakon S, et al. (2016) Abscisic acid transcriptomic signaling varies with grapevine organ. BMC Plant Biol 16: 72
DMR6-2	VIT_18s0001g00990	Vitvi18g00175	Calmodulin-domain protein kinase 9 CPK9	CPK9	CPK9	vv34626Plant-pathogen_interaction		ABA_signaling
DLO1	VIT_13s0067g02130	Vitvi13g01900	Dehydration-induced protein (ERD15)	ERD15	ERD15	vv30001ABA_signalling		ABA_signaling
DLO2	VIT_18s0001g07780	Vitvi18g00543	ABA-responsive protein (HVA22a)	HVA22A	HVA22A	vv30001ABA_signaling		ABA_signaling		Guo WJ (2008) An Abscisic Acid-Induced Protein, HVA22, Inhibits Gibberellin-Mediated Programmed Cell Death in Cereal Aleurone Cells. Plant Physiology, Volume 147(4 )1710–1722, https://doi.org/10.1104/pp.108.120238
DLO3	VIT_01s0026g00820	Vitvi01g00843	IAA-amino acid hydrolase 1 (ILR1)	ILR1	K01463	vv11002Auxin_biosynthesis		auxin_metabolism
DLO3	VIT_00s1203g00010	Vitvi15g01767	Auxin response factor ARF6	ARF6	ARF6_1	vv30003Auxin_signaling	vv60004ARF	auxin_signaling
DMR6-2	VIT_06s0004g04150	Vitvi06g00415	Auxin-regulated protein	AUXREG	AUXREG	vv30003Auxin_signaling		auxin_signaling
DMR6-1	VIT_09s0002g06510	Vitvi09g00570	Auxin-independent growth promoter axi1	AXI1	AXI1	vv30003Auxin_signaling		auxin_signaling
DLO2	VIT_04s0008g04600	Vitvi04g01882	Expansin family protein (EXPR3)	EXPR3	EXPR3	vv30003Auxin_signaling		auxin_signaling
DLO2	VIT_12s0035g01560	Vitvi12g02081	SGT1	SGT1	SGT1	vv30003Auxin_signaling		auxin_signaling
DMR6-2	VIT_14s0030g01240	Vitvi14g00380	Transport inhibitor response 1 protein	TIR1	TIR1	vv30003Auxin_signaling		auxin_signaling
DMR6-1	VIT_17s0000g06360	Vitvi17g00616	Alpha-expansin 3	VviEXPA17	EXPA3	vv30003Auxin_signaling		auxin_signaling
DMR6-2	VIT_02s0154g00260	Vitvi02g00529	Nitrate transporter	VviNPF6.5	NRT1_1	vv50122Porters_cat_7_to_17		auxin_signaling
DMR6-1	VIT_08s0007g07880	Vitvi08g01857	Polygalacturonase GH28	PG	E3_2_1_15	vv40006Cell_wall		cell wall_metabolism		Khan N, et al. (2019) Genome-Wide Identification and Expression Profiling of the Polygalacturonase (PG) and Pectin Methylesterase (PME) Genes in Grapevine (Vitis vinifera L.). Int J Mol Sci. doi: 10.3390/ijms20133180
DMR6-1	VIT_01s0011g06250	Vitvi01g00533	Xyloglucan endotransglycosylase	XET	E2_4_1_207	vv40006Cell_wall		cell wall_metabolism
DLO1	VIT_02s0025g01860	Vitvi02g01349	Cellulose synthase CSLG3	CSLG3	E2_4_1_12_CSLG3	vv40006Cell_wall		cell_wall
DLO1	VIT_02s0025g01900	Vitvi02g00170	Cellulose synthase CSLG3	CSLG3	E2_4_1_12_CSLG3	vv40006Cell_wall		cell_wall
DMR6-2-DLO1	VIT_02s0025g01950	Vitvi02g00173	Cellulose synthase CSLG3	CSLG3	E2_4_1_12_CSLG3	vv40006Cell_wall		cell_wall
DMR6-2	VIT_07s0005g05520	Vitvi07g00787	Pectate lyase	PL	E4_2_2_2	vv40006Cell_wall		cell_wall
DLO1	VIT_08s0007g07780	Vitvi08g02376	Polygalacturonase PG1	VviPG2	E3_2_1_15	vv40006Cell_wall		cell_wall		Khan N, et al. (2019) Genome-Wide Identification and Expression Profiling of the Polygalacturonase (PG) and Pectin Methylesterase (PME) Genes in Grapevine (Vitis vinifera L.). Int. J. Mol. Sci., 20, 3180. https://doi.org/10.3390/ijms20133180
DLO1	VIT_05s0077g01900	Vitvi05g00047	Polygalacturonase GH28	VviPG31	E3_2_1_15	vv40006Cell_wall		cell_wall		Khan N, et al. (2019) Genome-Wide Identification and Expression Profiling of the Polygalacturonase (PG) and Pectin Methylesterase (PME) Genes in Grapevine (Vitis vinifera L.). Int. J. Mol. Sci., 20, 3180. https://doi.org/10.3390/ijms20133180
DLO1	VIT_12s0028g01270	Vitvi12g02212	Polygalacturonase GH28	VviPG36	E3_2_1_15	vv40006Cell_wall		cell_wall		Khan N, et al. (2019) Genome-Wide Identification and Expression Profiling of the Polygalacturonase (PG) and Pectin Methylesterase (PME) Genes in Grapevine (Vitis vinifera L.). Int. J. Mol. Sci., 20, 3180. https://doi.org/10.3390/ijms20133180
DLO2	VIT_01s0026g00200	Vitvi01g00784	Xyloglucan endotransglucosylase/hydrolase 28	XET	E2_4_1_207	vv40006Cell_wall		cell_wall
DLO3	VIT_11s0052g01220	Vitvi11g01265	Xyloglucan endotransglycosylase 6	XET	E2_4_1_207	vv40006Cell_wall		cell_wall
DLO3	VIT_11s0052g01330	Vitvi11g01683	Xyloglucan endotransglucosylase/hydrolase 23	XET	E2_4_1_207	vv40006Cell_wall		cell_wall
DLO1	VIT_08s0007g07980	Vitvi08g02381	Arabinogalactan protein 23 AGP23		AGP23	vv40006Cell_wall		cell_wall
DLO2	VIT_11s0016g04840	Vitvi11g00427	Avr9/Cf-9 rapidly elicited protein 11	ACRE11				defense_associated		Rowland O, et al. (2005) Functional analysis of Avr9/Cf-9 rapidly elicited genes identifies a protein kinase, ACIK1, that is essential for full Cf-9-dependent disease resistance in tomato. The Plant cell 17 (1): 295-310. doi:10.1105/tpc.104.026013
DLO3	VIT_10s0042g01180	Vitvi10g01342	ARGONAUTE 2 (AGO2)	AGO2				defense_associated
DMR6-1	VIT_07s0031g03090	Vitvi07g02717	Avr9 elicitor response protein	Avr9				defense_associated		Van den Ackerveken GF (1993). The AVR9 race-specific elicitor of Cladosporium fulvum is processed by endogenous and plant proteases. Plant Physiol.103(1):91-96. doi:10.1104/pp.103.1.91
DLO3	VIT_18s0001g04150	Vitvi18g00335	Avr9 elicitor response protein	Avr9 responsive				defense_associated
DLO2	VIT_10s0003g04270	Vitvi10g01892	BCL2 binding anthogene	BCL2 binding				defense_associated		Kabbage M, et al.,(2016) A plant Bcl-2-associated athanogene is proteolytically activated to confer fungal resistance. Microb Cell. 3(5):224-226. doi:10.15698/mic2016.05.501
DMR6-1	VIT_18s0089g00650	Vitvi18g03246	CF4	CF4	K13470	vv34626Plant-pathogen_interaction		defense_associated		Thomas CM, et al. (1997) Characterization of the tomato Cf-4 gene for resistance to Cladosporium fulvum identifies sequences that determine recognitional specificity in Cf-4 and Cf-9. Plant Cell 9: 2209–2224
DMR6-2-DLO1	VIT_19s0027g01230	Vitvi19g02292	CF4	CF4	K13470	vv34626Plant-pathogen_interaction		defense_associated		Thomas CM, et al. (1997) Characterization of the tomato Cf-4 gene for resistance to Cladosporium fulvum identifies sequences that determine recognitional specificity in Cf-4 and Cf-9. Plant Cell 9: 2209–2224
DLO1	VIT_19s0085g00160	Vitvi19g01677	CF9	CF9	K13446	vv34626Plant-pathogen_interaction		defense_associated		Jones DA, (1994). Isolation of the tomato Cf-9 gene for resistance to Cladosporium fulvum by transposon tagging. Science. 4;266(5186):789-93. doi: 10.1126/science.7973631. PMID: 7973631
DMR6-1	VIT_04s0008g00140		Chitinase-VvCHI28	Chitinase	E3_2_1_14	vv10530Aminosugars_metabolism		defense_associated
DMR6-1	VIT_05s0094g00300	Vitvi05g01580	Chitinase class IV	Chitinase	E3_2_1_14	vv10530Aminosugars_metabolism		defense_associated
DMR6-1	VIT_05s0094g00320	Vitvi05g01581	Chitinase; class IV (Vitis vinifera)	Chitinase	E3_2_1_14	vv10530Aminosugars_metabolism		defense_associated
DMR6-1	VIT_05s0094g00330	Vitvi05g02249	Chitinase; class IV (Vitis vinifera)	Chitinase	E3_2_1_14	vv10530Aminosugars_metabolism		defense_associated
DMR6-1	VIT_05s0094g00340	Vitvi05g01583	Chitinase class IV-VvCHI31	Chitinase	E3_2_1_14	vv10530Aminosugars_metabolism		defense_associated		Zheng T, et al. (2020) Genome-Wide Identification and Functional Analysis of Chitinase Gene Family in Grape. PREPRINT (Version 1) available at Research Square [https://doi.org/10.21203/rs.2.22693/v1]
DMR6-1	VIT_16s0050g02230	Vitvi16g01980	Chitinase (Vitis vinifera)	Chitinase	E3_2_1_14	vv10530Aminosugars_metabolism		defense_associated
DLO2	VIT_15s0046g01600	Vitvi15g01042	Acidic endochitinase (CHIB1)	Chitinase CHIB1	E3_2_1_14	vv10530Aminosugars_metabolism		defense_associated	ethylene_signaling	Watanabe A, et al., (1999) Molecular Cloning and Ethylene-Inducible Expression of Chib1 Chitinase from Soybean (Glycine max (L.) Merr.), Biosci Biotechnol Biochem. 63(2):251-6. doi: 10.1271/bbb.63.251. PMID: 10192905.		Fabi et al. (2012) Analysis of ripening-related gene expression in papaya using an Arabidopsis-based microarray. BMC Plant Biol 12, 242. https://doi.org/10.1186/1471-2229-12-242
DMR6-2	VIT_18s0001g11470	Vitvi18g02715	CYP82A3	CYP82A3				defense_associated		Yan Q et al (2016) GmCYP82A3, a Soybean Cytochrome P450 Family Gene Involved in the Jasmonic Acid and Ethylene Signaling Pathway, Enhances Plant Resistance to Biotic and Abiotic Stresses. PLoS One 11: e0162253
DLO2	VIT_14s0030g00220	Vitvi14g00307	Sugar transporter ERD6-like 5	ERD6L5	ERD6L5	vv50121Porters_cat_1_to_6		defense_associated
DLO2	VIT_01s0244g00090	Vitvi01g01751	feronia receptor-like kinase	Feronia RLK				defense_associated	JA_signaling	Guo H, et al. (2018). FERONIA Receptor Kinase Contributes to Plant Immunity by Suppressing Jasmonic Acid Signaling in Arabidopsis thaliana. Curr Biol. 22;28(20):3316-3324.e6. doi: 10.1016/j.cub.2018.07.078.
DMR6-1	VIT_14s0060g02760	Vitvi14g00221	Germin-like protein 3	GL3				defense_associated		Hu X, et al. (2003) Overexpression of a gene encoding hydrogen peroxide-generating oxalate oxidase evokes defense responses in sunflower. Plant Physiol 133: 170–181
DMR6-1	VIT_05s0077g01150	Vitvi05g00107	Beta-1;3-glucanase	GLU1	E3_2_1_6			defense_associated		Aziz A, et al. (2003) Laminarin Elicits Defense Responses in Grapevine and Induces Protection Against Botrytis cinerea and Plasmopara viticola. Mol Plant-Microbe Interact 16: 1118–1128
DLO1	VIT_06s0004g00310	Vitvi06g00036	Hcr2-p4.1 (Homologous to Cladosporium resistance)	Hcr2-p4.1				defense_associated
DLO1	VIT_06s0004g00330	Vitvi06g01577	Hcr2-p4.1	Hcr2-p4.1				defense_associated
DMR6-1	VIT_01s0010g03210	Vitvi01g02251	HcrVf1 protein	HcrVf1				defense_associated		Joshi SG, et al. (2011) Functional analysis and expression profiling of HcrVf1 and HcrVf2 for development of scab resistant cisgenic and intragenic apples. Plant Mol Biol 75: 579–591
DMR6-1	VIT_11s0118g00420	Vitvi11g01463	Heparanase protein 3 precursor	Heparanase	E3_2_1_31	vv10040Pentose_glucuronate_interconversion	vv10500Starch_and_sucrose_metabolism	defense_associated		Eckey C, et al. (2004) Identification of powdery mildew-induced barley genes by cDNA-AFLP: functional assessment of an early expressed MAP kinase. Plant Mol Biol 55: 1–14
DMR6-1	VIT_16s0100g00270		Peptidoglycan-binding LysM domain-containing protein	LPBP				defense_associated
DLO2	VIT_18s0041g00190	Vitvi18g01958	R protein L6	LRR-L6	K13477	vv34627R_proteins_from_Plant-pathogen_interaction		defense_associated		Ravensdale M, et al. (2012) Intramolecular Interaction Influences Binding of the Flax L5 and L6 Resistance Proteins to their AvrL567 Ligands. PLOS Pathogens 8(11): e1003004. https://doi.org/10.1371/journal.ppat.1003004
DMR6-2	VIT_18s0001g11250	Vitvi18g00850	R protein MLA10	MLA	K13475	vv34627R_proteins_from_Plant-pathogen_interaction		defense_associated		Wei F, et al. (2002) Genome Dynamics and Evolution of the Mla (Powdery Mildew) Resistance Locus in Barley[W]. Plant Cell 14: 1903–1917
DMR6-1	VIT_11s0016g04720	Vitvi11g00417	Blight-associated protein p12 precursor	p12				defense_associated		Ceccardi TL, et al. (1998) A novel protein associated with citrus blight has sequence similarities to expansin. Plant Mol Biol 38: 775–783
DMR6-1	VIT_06s0004g05800	Vitvi06g00564	Phosphatidic acid phosphatase / PAP2	PAP2	E3_1_3_4	vv10561Glycerolipid_metabolism	vv10564Glycerophospholipid_metabolism	defense_associated		Nakano M, et al. (2013) Suppression of DS1 Phosphatidic Acid Phosphatase Confirms Resistance to Ralstonia solanacearum in Nicotiana benthamiana. PLoS One 8: e75124
DLO3	VIT_01s0146g00250	Vitvi01g01718	PBS1 (avrPphB susceptible 1)	PBS1	K13430	vv34626Plant-pathogen_interaction		defense_associated
DMR6-1	VIT_19s0014g01180	Vitvi19g00094	Pathogenesis-related	PR				defense_associated
DMR6-1	VIT_03s0088g00780	Vitvi03g00745	Pathogenesis-related protein 1 precursor (PRP 1)	PR1	PRP1	vv30011Jasmonate_signaling	vv34626Plant-pathogen_interaction	defense_associated		Breen S, et al. (2017) Emerging Insights into the Functions of Pathogenesis-Related Protein 1. Trends Plant Sci 22: 871–879
DMR6-1-DLO1	VIT_03s0088g00810	Vitvi03g00752	Pathogenesis-related protein 1 precursor (PRP 1)	PR1	PRP1	vv30011Jasmonate_signaling	vv34626Plant-pathogen_interaction	defense_associated		Breen S, et al. (2017) Emerging Insights into the Functions of Pathogenesis-Related Protein 1. Trends Plant Sci 22: 871–879
DMR6-1-DLO1	VIT_08s0007g06060	Vitvi08g01702	Beta-1;3-glucanase	PR2	E3_2_1_6			defense_associated		Kortekamp A. (2006) Expression analysis of defence-related genes in grapevine leaves after inoculation with a host and a non-host pathogen. Plant Physiol Biochem 44: 58–67	Jacobs AK, et al. (1999) Induction of different pathogenesis-related cDNAs in grapevine infected with powdery mildew and treated with ethephon. Plant Pathol 48: 325–336
DMR6-1	VIT_04s0008g00120		Chitinase precursor-VvCHI27	PR3	E3_2_1_14	vv10530Aminosugars_metabolism		defense_associated		Kortekamp A (2006) Expression analysis of defence-related genes in grapevine leaves after inoculation with a host and a non-host pathogen. Plant Physiol Biochem 44: 58–67	Jacobs AK, et al. (1999) Induction of different pathogenesis-related cDNAs in grapevine infected with powdery mildew and treated with ethephon. Plant Pathol 48: 325–336
DMR6-1	VIT_14s0081g00030	Vitvi14g00487	Pathogenesis-related protein-4 (Chitinase )	PR4	E3_2_1_14	vv10530Aminosugars_metabolism		defense_associated		Kortekamp A (2006) Expression analysis of defence-related genes in grapevine leaves after inoculation with a host and a non-host pathogen. Plant Physiol Biochem 44: 58–67
DMR6-1	VIT_02s0025g04320	Vitvi02g01407	Thaumatin-like	PR5				defense_associated		Monteiro S, et al. (2003) Osmotin and Thaumatin from Grape: A Putative General Defense Mechanism Against Pathogenic Fungi. Phytopathology 93: 1505–1512	He R, et al. (2017) Overexpression of a thaumatin-like protein gene from Vitis amurensis improves downy mildew resistance in Vitis vinifera grapevine. Protoplasma 254: 1579–1589
DMR6-2	VIT_01s0011g03900	Vitvi01g00324	Receptor serine/threonine kinase PR5K	PR5K				defense_associated		Walker PL, et al. (2021) Tissue-specific mRNA profiling of the &lt;em&gt;Brassica napus-Sclerotinia sclerotiorum&lt;/em&gt; interaction uncovers novel regulators of plant immunity. bioRxiv 2021.03.27.437327
DMR6-2	VIT_17s0000g03320	Vitvi17g01392	Receptor serine/threonine kinase PR5K-l	PR5K-1				defense_associated		Walker PL, et al. (2021) Tissue-specific mRNA profiling of the &lt;em&gt;Brassica napus-Sclerotinia sclerotiorum&lt;/em&gt; interaction uncovers novel regulators of plant immunity. bioRxiv 2021.03.27.437327
DLO2-DLO3	VIT_03s0038g01520	Vitvi03g01373	R protein PRF disease resistance protein	PRF-Pto	K13453	vv34627R_proteins_from_Plant-pathogen_interaction		defense_associated		Mucyn TS, et al. (2006) The Tomato NBARC-LRR Protein Prf Interacts with Pto Kinase in Vivo to Regulate Specific Plant Immunity, The Plant Cell 18(10): 2792–2806, https://doi.org/10.1105/tpc.106.044016
DLO3	VIT_15s0046g02810	Vitvi15g01668	R protein PRF disease resistance protein	PRF-Pto	K13453	vv34627R_proteins_from_Plant-pathogen_interaction		defense_associated		Mucyn TS, et al. (2006) The Tomato NBARC-LRR Protein Prf Interacts with Pto Kinase in Vivo to Regulate Specific Plant Immunity, The Plant Cell 18(10): 2792–2806, https://doi.org/10.1105/tpc.106.044016
DMR6-2	VIT_00s0231g00040	Vitvi07g02885	RPM1-interacting protein 4	RPM1-interacting protein 4	K13456	vv34626Plant-pathogen_interaction		defense_associated		Zhao G, et al. (2021) Functions of RPM1-interacting protein 4 in plant immunity. Planta 253: 11
DLO3	VIT_09s0002g05070	Vitvi09g00426	RPS5 (resistant to p. syringae 5)	RPS5	K13460	vv34627R_proteins_from_Plant-pathogen_interaction		defense_associated
DMR6-2	VIT_03s0038g02160	Vitvi03g00123	Thaumatin	Thaumatin				defense_associated
DLO2	VIT_18s0117g00400	Vitvi18g01887	TIR-NBS-LRR-TIR disease resistance protein	TIR-NBS				defense_associated
DLO2-DLO3	VIT_18s0001g06160	Vitvi18g03200	TIR-NBS-LRR-TIR disease resistance protein	TIR-NBS				defense_associated
DMR6-2	VIT_04s0008g06390	Vitvi04g00573	TPR1 (topless-related 1)	TPR1	TPR1	vv30003Auxin_signaling		defense_associated	auxin_signaling	Zhu Z, et al. (2010) Arabidopsis resistance protein SNC1 activates immune responses through association with a transcriptional corepressor. Proc Natl Acad Sci 107: 13960 LP – 13965
DMR6-2	VIT_04s0008g06400		TPR1 (topless-related 1)	TPR1	TPR1	vv30003Auxin_signaling		defense_associated	auxin_signaling	Zhu Z, et al. (2010) Arabidopsis resistance protein SNC1 activates immune responses through association with a transcriptional corepressor. Proc Natl Acad Sci 107: 13960 LP – 13965
DMR6-1	VIT_16s0098g00850	Vitvi16g01334	Caffeic acid O-methyltransferase	VviCOMT3	E2_1_1_68	vv10940Phenylpropanoid_biosynthesis		defense_associated	cell wall_metabolism	Wang M, et al. (2018) A wheat caffeic acid 3-O-methyltransferase TaCOMT-3D positively contributes to both resistance to sharp eyespot disease and stem mechanical strength. Sci Rep 8: 6543
DMR6-1	VIT_14s0128g00690	Vitvi14g02542	Germin like-protein 3	VviGL3				defense_associated		Godfrey D, et al. (2007) Induction of a Grapevine Germin-Like Protein (VvGLP3) Gene Is Closely Linked to the Site of Erysiphe necator Infection: A Possible Role in Defense? Mol Plant-Microbe Interact 20: 1112–1125	Hu X, et al. (2003) Overexpression of a gene encoding hydrogen peroxide-generating oxalate oxidase evokes defense responses in sunflower. Plant Physiol 133: 170–181
DLO2	VIT_11s0103g00650	Vitvi11g01140	Pathogenesis-related homeodomain protein (PRHA)	VviHB41	PRHA_1	vv60034HB		defense_associated
DLO3	VIT_06s0004g03100	Vitvi06g00308	MLO1	VviMLO13	K08472			defense_associated
DMR6-1	VIT_02s0025g04280	Vitvi02g01405	Osmotin-like	VviOSM				defense_associated		Kortekamp A (2006) Expression analysis of defence-related genes in grapevine leaves after inoculation with a host and a non-host pathogen. Plant Physiol Biochem 44: 58–67	He R, et al. (2017) Overexpression of a thaumatin-like protein gene from Vitis amurensis improves downy mildew resistance in Vitis vinifera grapevine. Protoplasma 254: 1579–1589
DMR6-1	VIT_04s0008g00310	Vitvi04g00022	Clavata1 receptor kinase (CLV1)	CLV1				development		﻿Hazak O, Hardtke CS (2016) CLAVATA 1-type receptors in plant development. J Exp Bot 67: 4827–4833
DMR6-1	VIT_04s0008g00370	Vitvi04g00029	Clavata1 receptor kinase (CLV1)	CLV1				development		﻿Hazak O, Hardtke CS (2016) CLAVATA 1-type receptors in plant development. J Exp Bot 67: 4827–4833
DMR6-1	VIT_04s0008g00410	Vitvi04g00030	Clavata1 receptor kinase (CLV1)	CLV1				development		﻿Hazak O, Hardtke CS (2016) CLAVATA 1-type receptors in plant development. J Exp Bot 67: 4827–4833
DMR6-2	VIT_01s0011g03820	Vitvi01g00313	EMB2454 (Embryo Defective 2454)	EMB2454	EMB2454_2	vv60078Other_zf-C3HC4		development
DLO2	VIT_17s0000g01640	Vitvi17g00132	Metallo-beta-lactamase EMB2746		E3_5_2_6EMB2746	vv10311Penicillin_and_cephalosporin_biosynthesis	vv60062Trihelix	embryo_development
DLO2	VIT_05s0049g00280	Vitvi05g00698	1-aminocyclopropane-1-carboxylate oxidase homolog 1	ACO	E1_14_17_4	vv10640Propanoate_metabolism	vv30008Ethylene_signaling	ethylene_metabolism		Houben M, et al. (2019) 1-Aminocyclopropane-1-Carboxylic Acid Oxidase (ACO): The Enzyme That Makes the Plant Hormone Ethylene. Front Plant Sci.10:695. doi:10.3389/fpls.2019.00695
DLO2	VIT_05s0049g00300	Vitvi05g01924	1-aminocyclopropane-1-carboxylate oxidase homolog 1	ACO	E1_14_17_4	vv10640Propanoate_metabolism	vv30008Ethylene_signaling	ethylene_metabolism		Houben M, et al. (2019) 1-Aminocyclopropane-1-Carboxylic Acid Oxidase (ACO): The Enzyme That Makes the Plant Hormone Ethylene. Front Plant Sci.10:695. doi:10.3389/fpls.2019.00695
DMR6-2	VIT_15s0046g02220	Vitvi15g01093	ACC synthase	ACS	E4_4_1_14	vv10640Propanoate_metabolism	vv30008Ethylene_signaling	ethylene_signaling
DLO2-DLO3	VIT_02s0025g04440	Vitvi02g00406	DREB sub A-4 of ERF/AP2 transcription factor	VviERF018	TINY_3	vv30008Ethylene_signaling	vv60003AP2_EREBP	ethylene_signaling
DLO2	VIT_11s0016g05340	Vitvi11g00467	Ethylene-responsive transcription factor SHINE 3	VviERF043	SHINE3_2	vv30008Ethylene_signaling	vv60003AP2_EREBP	ethylene_signaling
DLO2-DLO3	VIT_07s0031g00710	Vitvi07g01755	Ethylene-responsive transcription factor ERF109	VviERF119	ERF109_1	vv30008Ethylene_signaling	vv60003AP2_EREBP	ethylene_signaling
DMR6-2	VIT_01s0011g03070	Vitvi01g00244	AP2 domain-containing protein RAP2.8	VviRAV1	RAP2_8	vv30008Ethylene_signaling	vv60003AP2_EREBP	ethylene_signaling	senescence_associated	Woo HR, et al. (2010) The RAV1 transcription factor positively regulates leaf senescence in Arabidopsis. J Exp Bot 61: 3947–3957
DMR6-1	VIT_05s0049g00310	Vitvi05g00699	E8 protein	E8	E8	vv30008Ethylene_signaling		ethylene_signalling
DMR6-1	VIT_00s0662g00030	Vitvi07g03029	Ethylene-responsive transcription factor related to APETALA2 4	RAP2	RAP2_4_5	vv30008Ethylene_signaling	vv60003AP2_EREBP	ethylene_signalling
DMR6-1	VIT_00s0662g00040	Vitvi07g03030	Ethylene-responsive transcription factor related to APETALA2 4	VviERF003	RAP2_4_4	vv30008Ethylene_signaling	vv60003AP2_EREBP	ethylene_signalling
DLO2	VIT_19s0014g02020		flavonol 3-O-glucosyltransferase-like protein	FGT	E2_4_1_91	vv10941Flavonoid_biosynthesis		flavonoid_metabolism
DLO1	VIT_15s0048g02460	Vitvi15g00874	Quercetin 3-O-methyltransferase 1	OMT	E2_1_1_76	vv10941Flavonoid_biosynthesis		flavonoid_metabolism
DLO1	VIT_05s0062g00340	Vitvi05g02102	UDP-glucose:flavonoid 7-O-glucosyltransferase	UFGT	E2_4_1_237	vv10941Flavonoid_biosynthesis		flavonoid_metabolism
DMR6-1	VIT_05s0062g00720	Vitvi05g01304	UDP-glucoronosyl/UDP-glucosyl transferase UGT75C1	UGT	UGT75C1	vv10942Anthocyanin_biosynthesis		flavonoid_metabolism
DLO1-DLO2	VIT_05s0062g00310		UDP-glucoronosyl/UDP-glucosyl transferase UGT75C1	UGT75C1	UGT75C1	vv10942Anthocyanin_biosynthesis		flavonoid_metabolism
DMR6-2	VIT_18s0001g12800	Vitvi18g00988	Dihydroflavonol 4-reductase	VviDFR1	E1_1_1_219	vv10941Flavonoid_biosynthesis		flavonoid_metabolism
DMR6-1	VIT_09s0002g01090	Vitvi09g00086	flavonoid 3-monooxygenase	VviF3'H3	E1_14_13_21	vv10941Flavonoid_biosynthesis		flavonoid_metabolism
DMR6-2	VIT_18s0001g03430	Vitvi18g02538	Flavonol synthase	VviFLS3	E1_14_11_23	vv10941Flavonoid_biosynthesis		flavonoid_metabolism
DMR6-1	VIT_11s0118g00360	Vitvi11g00561	Leucoanthocyanidin dioxygenase	VviLDOX4	E1_14_11_19	vv10941Flavonoid_biosynthesis		flavonoid_metabolism
DMR6-2	VIT_13s0067g01020	Vitvi13g00055	Leucoanthocyanidin dioxygenase	VviLDOX5	E1_14_11_19	vv10941Flavonoid_biosynthesis		flavonoid_metabolism
DMR6-1	VIT_10s0003g00480	Vitvi10g01779	Isoflavone methyltransferase/ Orcinol O-methyltransferase 1 oomt1	VviOMT1	E2_1_1_46	vv10943Isoflavonoid_biosynthesis		flavonoid_metabolism
DMR6-1-DLO1	VIT_10s0003g00470	Vitvi10g01778	Isoflavone methyltransferase/ Orcinol O-methyltransferase 1 oomt1	VviOMT2	E2_1_1_46	vv10943Isoflavonoid_biosynthesis		flavonoid_metabolism
DMR6-1	VIT_18s0041g00740	Vitvi18g02014	UDP-glucose: anthocyanidin 5;3-O-glucosyltransferase	VviUGT-like11	RHGT1	vv10942Anthocyanin_biosynthesis		flavonoid_metabolism		Vezzulli S, et al. (2019) The Rpv3-3 Haplotype and Stilbenoid Induction Mediate Downy Mildew Resistance in a Grapevine Interspecific Population . Front Plant Sci 10: 234
DMR6-2	VIT_07s0104g01360	Vitvi07g00252	Constans-like 13	Constans	COL13	vv30009Flower_development	vv34710Circadian_rhythm	flower_development
DLO2	VIT_19s0015g01170	Vitvi19g00741	MYB divaricata	DIVARICATA	DIVARICATA_5	vv30009Flower_development	vv60044MYB	flower_development
DMR6-2	VIT_10s0003g05070	Vitvi10g00954	HEN1 (HUA enhancer 1)	HEN1	HEN1	vv30009Flower_development		flower_development
DLO2	VIT_07s0005g06380	Vitvi07g00910	LUG (LEUNIG)	LEUNIG	LEUNIG_6	vv30009Flower_development	vv60041LUG	flower_development
DLO3	VIT_14s0068g01800	Vitvi14g01526	SEPALLATA3	VviFLC2	SEPALLATA3_1	vv30009Flower_development	vv60042MADS	flower_development
DMR6-2	VIT_17s0000g04990	Vitvi17g00470	MADS-box APETALA 1	VviFUL1	APETALA1_3	vv30009Flower_development	vv60042MADS	flower_development
DMR6-2	VIT_17s0000g05000	Vitvi17g00471	SEPALLATA1	VviSEP2	SEPALLATA1_1	vv30009Flower_development	vv60042MADS	flower_development
DMR6-2	VIT_00s0313g00070	Vitvi07g01441	MADS-box protein SVP (short vegetative phase)	VviSVP1	SVP_1	vv30009Flower_development	vv60042MADS	flower_development
DLO1	VIT_12s0059g02500	Vitvi12g00542	Constans-like 11		COL11_1	vv30009Flower_development	vv34710Circadian_rhythm	flower_development
DLO1	VIT_03s0167g00190	Vitvi03g00919	CYP714A1	CYP714A1				gibberellin_metabolism		Nomura T, et al. (2013) Functional Analysis of Arabidopsis CYP714A1 and CYP714A2 Reveals That They are Distinct Gibberellin Modification Enzymes. Plant Cell Physiol 54: 1837–1851
DMR6-1-DMR6-2-DLO1	VIT_18s0089g00700	Vitvi18g03250	CYP714A1	CYP714A1				gibberellin_metabolism		Nomura T, et al. (2013) Functional Analysis of Arabidopsis CYP714A1 and CYP714A2 Reveals That They are Distinct Gibberellin Modification Enzymes. Plant Cell Physiol 54: 1837–1851
DLO2	VIT_06s0004g05050	Vitvi06g00498	Ent-kaurenoic acid oxidase 1	KAO1	E1_14_13_79	vv10904Diterpenoid_biosynthesis		gibberellin_metabolism		Helliwell CA, et al. (2001) The CYP88A cytochrome P450, ent-kaurenoic acid oxidase, catalyzes three steps of the gibberellin biosynthesis pathway. Proc Natl Acad Sci U S A. 13;98(4):2065-70. doi: 10.1073/pnas.041588998.
DLO1	VIT_04s0044g01650	Vitvi04g01731	GA 20-oxidase 2	VviGA20ox2	E1_14_11_12	vv10904Diterpenoid_biosynthesis		gibberellin_metabolism	terpenoid_metabolism	Giacomelli L, et al. (2013) Gibberellin metabolism in Vitis vinifera L. during bloom and fruit-set: functional characterization and evolution of grapevine gibberellin oxidases. J Exp Bot 64: 4403–4419
DMR6-2	VIT_19s0177g00030	Vitvi19g00432	Gibberellin 2-beta-dioxygenase 7	VviGA2ox6	E1_14_11_13	vv10904Diterpenoid_biosynthesis		gibberellin_metabolism	terpenoid_metabolism	Giacomelli L, et al. (2013) Gibberellin metabolism in Vitis vinifera L. during bloom and fruit-set: functional characterization and evolution of grapevine gibberellin oxidases. J Exp Bot 64: 4403–4419
DMR6-2-DLO2	VIT_10s0116g00410	Vitvi10g00020	Gibberellin 2-beta-dioxygenase 7	VviGA2ox7	E1_14_11_13	vv10904Diterpenoid_biosynthesis		gibberellin_metabolism	terpenoid_metabolism	Giacomelli L, et al. (2013) Gibberellin metabolism in Vitis vinifera L. during bloom and fruit-set: functional characterization and evolution of grapevine gibberellin oxidases. J Exp Bot 64: 4403–4419
DMR6-2	VIT_19s0085g00830	Vitvi19g01734	Ent-kaurene synthase	VviTPS152	E5_5_1_13	vv10904Diterpenoid_biosynthesis		gibberellin_metabolism	terpenoid_metabolism	Helliwell CA, et al. (2001) The CYP88A cytochrome P450, &lt;em&gt;ent&lt;/em&gt;-kaurenoic acid oxidase, catalyzes three steps of the gibberellin biosynthesis pathway. Proc Natl Acad Sci 98: 2065 LP – 2070
DLO2-DLO3	VIT_00s0203g00080	Vitvi10g00330	Mother of ft (MFT)	MFT				gibberellin_signaling	flower_development
DLO3	VIT_07s0005g01500	Vitvi07g00418	DELLA protein RGL2 (RGA-like protein 2)	RGL2_2	RGL2_2	vv30010Gibberellin_signaling	vv60032GRAS	gibberellin_signaling
DMR6-2	VIT_01s0011g05260	Vitvi01g00446	DELLA protein GAI1	GAI1_3	GAI1_3	vv30009Flower_development	vv30010Gibberellin_signaling	gibberellin_signalling	flower_development
DMR6-2	VIT_18s0041g01880	Vitvi18g02133	MADS-box protein SEEDSTICK	VviAGL11	SEEDSTICK	vv60042MADS		gibberellin_signalling
DLO1	VIT_04s0008g05760	Vitvi04g00511	WRKY DNA-binding protein 18	VviWRKY08	WRKY18_2	vv60066WRKY		induced_by_pathogen		Wang, M et al., (2014) Genome and transcriptome analysis of the grapevine (Vitis vinifera L.) WRKY gene family. Hortic Res 1, 14016, https://doi.org/10.1038/hortres.2014.16
DLO1	VIT_08s0058g01390	Vitvi08g00868	WRKY DNA-binding protein 70	VviWRKY25	WRKY70_2	vv60066WRKY		induced_by_pathogen		Wang, M et al., (2014) Genome and transcriptome analysis of the grapevine (Vitis vinifera L.) WRKY gene family. Hortic Res 1, 14016, https://doi.org/10.1038/hortres.2014.16
DLO2-DLO3	VIT_11s0016g03690	Vitvi11g00315	Peroxisomal fatty acid beta-oxidation multifunctional protein (aim1)	AIM1	E4_2_1_17_AIM1	vv10062Fatty_acid_elongation_in_mitochondria	vv10071Fatty_acid_metabolism	JA_metabolism	SA_pathway	Delker C, et al. (2007). Jasmonate biosynthesis in Arabidopsis thaliana requires peroxisomal beta-oxidation enzymes--additional proof by properties of pex6 and aim1. Phytochemistry 68(12):1642-50. doi: 10.1016/j.phytochem.2007.04.024.		Xu et al., ABNORMAL INFLORESCENCE MERISTEM1 Functions in Salicylic Acid Biosynthesis to Maintain Proper Reactive Oxygen Species Levels for Root Meristem Activity in Rice. Plant Cell. 2017 Mar;29(3):560-574. doi: 10.1105/tpc.16.00665. Epub 2017 Mar 14. PMID: 28298519; PMCID: PMC5385951.
DLO3	VIT_01s0146g00480	Vitvi01g02293	TIFY 9 (Jasmonate ZIM domain-containing protein 10)	JAZ10	JAZ10	vv30011Jasmonate_signaling	vv60069ZIM	JA_signalling
DMR6-1	VIT_13s0047g00450	Vitvi13g01164	BHLH038/ORG2 (OBP3-responsive gene 2)	VvibHLH053	ORG2_1	vv30011Jasmonate_signaling	vv60011BHLH	JA_signalling
DMR6-1	VIT_13s0073g00400	Vitvi13g01037	BHLH038/ORG2 (OBP3-responsive gene 2)	VvibHLH056	ORG2_5	vv30011Jasmonate_signaling	vv60011BHLH	JA_signalling
DMR6-1	VIT_17s0000g02230	Vitvi17g00189	Jasmonate ZIM domain-containing protein 3	VviJAZ11	JAZ3_2	vv30011Jasmonate_signaling	vv34626Plant-pathogen_interaction	JA_signalling
DLO3	VIT_09s0002g00890	Vitvi09g00064	Jasmonate ZIM-domain protein 1	VviJAZ4	JAZ1_2	vv30011Jasmonate_signaling	vv60069ZIM	JA_signalling
DLO3	VIT_10s0003g03790	Vitvi10g01879	Jasmonate ZIM domain-containing protein 8	VviJAZ5	JAZ8_2	vv30011Jasmonate_signaling	vv60069ZIM	JA_signalling
DMR6-2	VIT_04s0008g00390	Vitvi04g01773	Clavata1 receptor kinase (CLV1)	CLV1				meristem_development		﻿Hazak O, Hardtke CS (2016) CLAVATA 1-type receptors in plant development. J Exp Bot 67: 4827–4833
DMR6-2	VIT_04s0008g00440	Vitvi04g00034	Clavata1 receptor kinase (CLV1)	CLV1				meristem_development		﻿Hazak O, Hardtke CS (2016) CLAVATA 1-type receptors in plant development. J Exp Bot 67: 4827–4833
DMR6-2	VIT_19s0090g01550	Vitvi19g00604	Mo25	Mo25	K08272	vv34150mTOR_signaling_pathway		morphogenesis
DMR6-1	VIT_08s0040g00920	Vitvi08g00957	Glutathione S-transferase 25 GSTU7		E2_5_1_18_GSTU7	vv10480Glutathione_metabolism		oxidation of lipids and response to stress		Mueller S, et al. (2008) General Detoxification and Stress Responses Are Mediated by Oxidized Lipids through TGA Transcription Factors in Arabidopsis . Plant Cell 20: 768–785
DMR6-2	VIT_05s0102g01140	Vitvi05g01538	SKIP16 (SKP1/ASK- interacting protein 16)	SKIP16				protein_degradation
DLO1	VIT_18s0001g05800	Vitvi18g00414	Dehydration-responsive protein					response_to_cytokinin		Pischke MS, et al. (2006) A transcriptome-based characterization of habituation in plant tissue culture. Plant Physiol. 2006 Apr;140(4):1255-78. doi: 10.1104/pp.105.076059.
DMR6-1	VIT_02s0012g00090	Vitvi02g00598	Phosphatidylinositol-4-phosphate 5-kinase	PIP5K	E2_7_1_68	vv10562Inositol_phosphate_metabolism	vv34070Phosphatidylinositol_signaling_system	SA_pathway		Krinke O, et al.(2007) Phosphatidylinositol 4-kinase activation is an early response to salicylic acid in arabidopsis suspension cells. Plant Physiol 144: 1347–1360
DMR6-1	VIT_08s0007g04700	Vitvi08g01589	Phosphatidylinositol-4-phosphate 5-kinase	PIP5K	E2_7_1_68	vv10562Inositol_phosphate_metabolism	vv34070Phosphatidylinositol_signaling_system	SA_pathway		Krinke O, et al.(2007) Phosphatidylinositol 4-kinase activation is an early response to salicylic acid in arabidopsis suspension cells. Plant Physiol 144: 1347–1359
DMR6-1	VIT_01s0011g05890	Vitvi01g01997	S-adenosyl-L-methionine:salicylic acid carboxyl methyltransferase	SAMT	SAMTBSCMT	vv10360Phenylalanine_metabolism		SA_pathway	defense_associated
DMR6-1	VIT_12s0057g01070	Vitvi12g00726	S-adenosyl-L-methionine:salicylic acid carboxyl methyltransferase	SAMT	SAMTBSCMT	vv10360Phenylalanine_metabolism		SA_pathway	defense_associated
DMR6-1	VIT_17s0000g02870	Vitvi17g01377	S-adenosyl-L-methionine:salicylic acid carboxyl methyltransferase	SAMT	SAMTBSCMT	vv10360Phenylalanine_metabolism		SA_pathway	defense_associated	Vlot CA, et al. (2009) Salicylic acid, a multifaceted hormone to combat disease. Annu Rev Phytopathol 47: 177–206
DLO2	VIT_04s0023g02260	Vitvi04g02120	S-adenosyl-L-methionine:salicylic acid carboxyl methyltransferase	SAMTBSCMT	SAMTBSCMT	vv10360Phenylalanine_metabolism		SA_pathway
DLO2	VIT_18s0001g12900	Vitvi18g02763	S-adenosyl-L-methionine:salicylic acid carboxyl methyltransferase	SAMTBSCMT	SAMTBSCMT	vv10360Phenylalanine_metabolism		SA_pathway
DLO3	VIT_04s0008g06570	Vitvi04g00594	Chorismate mutase; cytosolic (CM2)	VviCM2	E5_4_99_5	vv10400Phenylalanine_tyrosine_and_tryptophan_biosynthesis		SA_pathway
DLO1	VIT_14s0006g01210	Vitvi14g00914	Senescence-associated protein	SAG				senescence_associated
DLO2-DLO3	VIT_09s0002g00420	Vitvi09g01493	Senescence-associated protein	SAG				senescence_associated
DMR6-2	VIT_05s0020g01310	Vitvi05g00295	SRG1 (senescence-related gene 1)	SRG1				senescence_associated		Callard D, et al. (1996) Novel Molecular Markers for Late Phases of the Growth Cycle of Arabidopsis thaliana Cell-Suspension Cultures Are Expressed during Organ Senescence. Plant Physiol 112: 705–715
DMR6-1-DLO2	VIT_07s0031g01710	Vitvi07g01847	WRKY DNA-binding protein 51	VviWRKY22	WRKY51_3	vv60066WRKY		senescence_associated		Wang, M et al., (2014) Genome and transcriptome analysis of the grapevine (Vitis vinifera L.) WRKY gene family. Hortic Res 1, 14016, https://doi.org/10.1038/hortres.2014.16
DMR6-1	VIT_11s0016g05110	Vitvi11g00451	Sodium hypersensitive 1	SHS1	SHS1	vv50123Porters_cat_18_to_29		stress_response		Inan G, et al. (2007) Isolation and characterization of shs1, a sugar-hypersensitive and ABA-insensitive mutant with multiple stress responses. Plant Mol Biol 65: 295–309
DMR6-1	VIT_17s0000g00830	Vitvi17g00070	Nodulin MtN3 family	VviSWEET10				sugar_transport		Zhang Z, et al. (2019) VvSWEET10 Mediates Sugar Accumulation in Grapes. Genes 10(4):255. https://doi.org/10.3390/genes10040255	Chong J, et al. (2014) The SWEET family of sugar transporters in grapevine: VvSWEET4 is involved in the interaction with Botrytis cinerea, J Exp Bot. 65(22):6589-601. doi: 10.1093/jxb/eru375. Epub 2014 Sep 22.
DLO2	VIT_15s0048g01480		Geraniol 10-hydroxylase	G10H	G10H	vv10902Monoterpenoid_biosynthesis		terpenoid_metabolism
DLO2	VIT_15s0048g01600	Vitvi15g00805	Geraniol 10-hydroxylase	G10H	G10H	vv10902Monoterpenoid_biosynthesis		terpenoid_metabolism
DMR6-1	VIT_02s0025g04880	Vitvi02g01415	Geraniol 10-hydroxylase	G10H	G10H	vv10902Monoterpenoid_biosynthesis		terpenoid_metabolism
DMR6-2	VIT_11s0065g00130	Vitvi11g00900	Taxane 10-beta-hydroxylase	T10H	E1_14_13_76	vv10904Diterpenoid_biosynthesis		terpenoid_metabolism
DLO1	VIT_00s0392g00060	Vitvi10g02194	(E;E)-alpha-farnesene synthase	VviTPS47	EAFS	vv10902Monoterpenoid_biosynthesis		terpenoid_metabolism
DLO2	VIT_09s0054g01340	Vitvi09g02002	Beta-amyrin synthase		E5_4_99_BAS	vv10900Terpenoid_biosynthesis		terpenoid_metabolism
DLO2	VIT_05s0049g00220	Vitvi05g00694	2-oxoglutarate-dependent dioxygenase	2-ODD
DMR6-2	VIT_17s0000g02700	Vitvi17g00237	Alpha-dioxygenase 2	A-DOX2	K10529	vv10592alpha-Linolenic_acid_metabolism
DMR6-1	VIT_13s0074g00550	Vitvi13g00764	Amino acid transporter family	AAPREL	AAPREL	vv50123Porters_cat_18_to_29
DMR6-1	VIT_00s0214g00070	Vitvi04g01098	ABC transporter C member 9	ABCC	K05033	vv52010ABC_transporters
DLO2	VIT_03s0017g01280	Vitvi03g01833	ABC transporter G member 7	ABCG	ABCG7	vv52010ABC_transporters
DMR6-1	VIT_06s0061g01460	Vitvi06g01420	ABC transporter G member 22	ABCG	ABCG22	vv52010ABC_transporters
DMR6-2	VIT_06s0061g00240	Vitvi06g01289	ABC transporter G member 7	ABCG	ABCG7	vv52010ABC_transporters
DMR6-2	VIT_18s0072g01220	Vitvi18g01703	ABC transporter G member 3	ABCG	K05682	vv52010ABC_transporters
DLO3	VIT_04s0023g00290	Vitvi04g01142	ABC transporter I member 2	ABCI2	ABCI2	vv52010ABC_transporters
DLO3	VIT_05s0020g04270	Vitvi05g00584	Ca2+-ATPase 13 ACA13; plasma membrane	ACA13	K01537	vv34020Calcium_signaling_pathway	vv50131Primary_active_transporter_cat_A2_to_A4
DLO3	VIT_05s0020g04380	Vitvi05g00599	Calcium-transporting ATPase 13 ACA13	ACA13	K01537	vv34020Calcium_signaling_pathway	vv50131Primary_active_transporter_cat_A2_to_A4
DLO3	VIT_05s0020g04390	Vitvi05g00600	Ca2+-ATPase 13 ACA13; plasma membrane	ACA13	K01537	vv34020Calcium_signaling_pathway	vv50131Primary_active_transporter_cat_A2_to_A4
DLO3	VIT_15s0048g01230	Vitvi15g00773	1-acylglycerol-3-phosphate O-acyltransferase	AGPAT	E2_3_1_51	vv10561Glycerolipid_metabolism	vv10564Glycerophospholipid_metabolism
DLO2-DLO3	VIT_02s0033g01030	Vitvi02g01118	Anthraniloyal-CoA: methanol anthraniloyal transferase	AMAT	AMAT	vv10400Phenylalanine_tyrosine_and_tryptophan_biosynthesis
DLO1	VIT_15s0024g00980	Vitvi15g01247	Amidase	Amidase	E3_5_1_4	vv10220Urea_cycle_and_metabolism_of_amino_groups	vv10360Phenylalanine_metabolism
DLO1	VIT_04s0008g05080	Vitvi04g00449	Ammonium transporter 2	AMT2	AMT2	vv50101Channels_and_pores
DLO2	VIT_07s0031g02950	Vitvi07g01977	Ammonium transporter 2	AMT2	AMT2	vv50101Channels_and_pores
DMR6-2	VIT_08s0058g00150	Vitvi08g00725	Ammonium transporter 2	AMT2	AMT2	vv50101Channels_and_pores
DLO1	VIT_17s0119g00150	Vitvi17g01613	Alpha-amylase/subtilisin inhibitor	Amylase	E3_2_1_1	vv10500Starch_and_sucrose_metabolism
DLO1	VIT_17s0119g00280	Vitvi17g01121	Alpha-amylase/subtilisin inhibitor	Amylase	E3_2_1_1	vv10500Starch_and_sucrose_metabolism
DLO3	VIT_01s0010g02800	Vitvi01g01566	Ankyrin	Ankyrin	K10380	vv50108Accessory_factors_involved_in_transport
DMR6-2	VIT_13s0019g02250	Vitvi13g00348	Ankyrin	Ankyrin	K10380
DLO2-DLO3	VIT_17s0000g06050	Vitvi17g00584	Ankyrin protein kinase	Ankyrin kinase
DLO1	VIT_12s0028g03920	Vitvi12g00326	Ankyrin repeat	Ankyrin repeat	K10380	vv50108Accessory_factors_involved_in_transport
DLO1	VIT_14s0081g00360	Vitvi14g02682	Ankyrin repeat	Ankyrin repeat	K10380	vv50108Accessory_factors_involved_in_transport
DLO2	VIT_05s0029g01540	Vitvi05g02096	Ankyrin repeat	Ankyrin repeat	K10380	vv50108Accessory_factors_involved_in_transport
DMR6-2	VIT_13s0106g00070		Ankyrin repeat protein	Ankyrin repeat	K10380	vv50108Accessory_factors_involved_in_transport
DMR6-2	VIT_01s0182g00020	Vitvi01g01055	Ankyrin repeat family protein	Ankyrin repeat
DMR6-2	VIT_04s0008g03490	Vitvi04g01844	Ankyrin repeat protein	Ankyrin repeat
DMR6-2	VIT_11s0016g02750	Vitvi11g01384	Ankyrin repeat protein	Ankyrin repeat
DLO2	VIT_02s0087g00630	Vitvi02g01264	Alcohol oxidase	AO	E1_1_3_13	vv10680Methane_metabolism
DLO2	VIT_07s0005g03140	Vitvi07g00586	Aspartyl protease	AP	E3_4_23_x
DLO2	VIT_01s0026g02730	Vitvi01g01044	Anaphase-promoting complex component APC2	APC2	K03349	vv24120Ubiquitin_mediated_proteolysis	vv44110Cell_cycle
DMR6-2	VIT_06s0004g04810	Vitvi06g00473	Protein kinase APK1A	APK1A
DMR6-2	VIT_08s0007g00420	Vitvi08g01204	Protein kinase APK1B	APK1B
DLO2	VIT_02s0033g00060	Vitvi02g00975	DNAJ plastid division protein (ARC6)	ARC6	ARC6	vv44110Cell_cycle
DMR6-1	VIT_19s0014g04190	Vitvi19g00334	ARK3 (Arabidopsis Receptor Kinase 3)	ARK3
DMR6-2	VIT_00s0286g00010	Vitvi10g02140	ARK3 (Arabidopsis Receptor Kinase 3)	ARK3
DMR6-2	VIT_00s0353g00060	Vitvi10g02139	ARK3 (Arabidopsis Receptor Kinase 3)	ARK3
DLO1	VIT_06s0004g06830	Vitvi06g00666	Asparagine synthetase	AS	E6_3_5_4	vv10910Nitrogen_metabolism
DLO2	VIT_06s0080g00560	Vitvi06g01502	Beta-alanine synthase	AS	E3_5_1_53	vv10220Urea_cycle_and_metabolism_of_amino_groups
DLO2-DLO3	VIT_02s0025g01430	Vitvi02g00130	Zinc finger (C3HC4-type ring finger) family protein ATL1E	ATL1E_1	ATL1E_1	vv60078Other_zf-C3HC4
DLO2	VIT_18s0089g00860	Vitvi18g03257	Ring-H2 finger protein ATL4E	ATL4E
DLO2	VIT_12s0028g01190	Vitvi12g00104	ATPase; BadF/BadG/BcrA/BcrD-type	ATPase
DLO2	VIT_02s0025g04380	Vitvi02g00398	ATPP2-A13	ATPP2-A13
DLO2-DLO3	VIT_18s0001g01980	Vitvi18g00234	Auxilin	Auxilin
DMR6-1	VIT_11s0016g02200	Vitvi11g00178	Beta-galactosidase	B-GAL	E3_2_1_23	vv10052Galactose_metabolism	vv10511N-Glycan_degradation
DLO1	VIT_01s0011g00800	Vitvi01g00072	Beta-D-glucosidase	B-GLU	E3_2_1_21	vv10460Cyanoamino_acid_metabolism	vv10500Starch_and_sucrose_metabolism
DLO2-DLO3	VIT_09s0070g00310	Vitvi09g00997	Glucan endo-1;3-beta-glucosidase 6 precursor	B-GLUC	E3_2_1_39	vv10500Starch_and_sucrose_metabolism
DMR6-2	VIT_00s2466g00010	Vitvi07g03164	Exo-1;3-beta-glucanase	B-GLUC	E3_2_1_58	vv10500Starch_and_sucrose_metabolism
DMR6-2	VIT_07s0191g00250	Vitvi07g01473	Exo-1;3-beta-glucanase	B-GLUC	E3_2_1_58	vv10500Starch_and_sucrose_metabolism
DMR6-1	VIT_17s0000g05680	Vitvi17g00546	Band 7 family	BAND7	BAND7	vv50108Accessory_factors_involved_in_transport
DLO1	VIT_11s0016g00680	Vitvi11g00047	Beta-galactosidase	BetaGal	E3_2_1_23	vv10052Galactose_metabolism	vv10511N-Glycan_degradation
DLO2	VIT_02s0025g00180	Vitvi02g00015	Bisphosphoglycerate mutase	BPGM	E5_4_2_4	vv10010Glycolysis
DLO2	VIT_07s0095g00290	Vitvi07g02394	Serine/threonine kinase BRLK	BRLK
DMR6-1	VIT_07s0095g00640	Vitvi07g02412	Serine/threonine kinase BRLK	BRLK
DMR6-2	VIT_00s0353g00050	Vitvi10g02135	Serine/threonine kinase BRLK	BRLK
DLO3	VIT_05s0094g00950	Vitvi05g01641	BT3 (BTB and TAZ domain protein 3)	BT3	BT3	vv60060TAZ
DLO1	VIT_05s0077g01280	Vitvi05g00089	Glycosyl hydrolase family 3 beta xylosidase BXL1	BXL1						Goujon T, et al. (2003) AtBXL1, a novel higher plant (Arabidopsis thaliana) putative beta-xylosidase gene, is involved in secondary cell wall metabolism and plant development. Plant J. (4):677-90. doi: 10.1046/j.1365-313x.2003.01654.x. Erratum in: Plant J. 2003 May;34(3):393.
DLO2	VIT_05s0102g01190	Vitvi05g01545	Calreticulin-3 precursor	Calreticulin	K10098
DMR6-2	VIT_11s0016g05900	Vitvi11g00523	Clathrin assembly protein 10	CAP10	CAP10	vv50110Protein_coat
DMR6-2	VIT_00s0477g00040	Vitvi07g01471	Clathrin assembly protein 16	CAP16	CAP16	vv50110Protein_coat
DLO3	VIT_08s0007g02240	Vitvi08g02245	Calcium/proton exchanger CAX3	CAX3	K07300_CAX3	vv50123Porters_cat_18_to_29
DMR6-2	VIT_06s0061g00970	Vitvi06g01935	Prolylcarboxypeptidase	CBP	E3_4_16_2
DMR6-2	VIT_13s0019g05130	Vitvi13g02066	Serine carboxypeptidase III	CBP
DMR6-1	VIT_15s0021g00060	Vitvi15g01389	Eceriferum 1 (CER1 protein) Sterol desaturase	CER1						Aarts MG, et al. (1995) Molecular characterization of the CER1 gene of arabidopsis involved in epicuticular wax biosynthesis and pollen fertility. Plant Cell 7: 2115–2127
DMR6-1	VIT_02s0012g00110	Vitvi02g00600	Chromatin remodeling 31	CHR31	CHR31	vv60058SNF2
DLO3	VIT_10s0003g01420	Vitvi10g00600	CBL-interacting protein kinase 19 CIPK19	CIPK19	CIPK19
DMR6-2	VIT_06s0009g01840	Vitvi06g01084	CBL-interacting protein kinase 3 CIPK3	CIPK3	CIPK3
DLO1	VIT_03s0038g02330	Vitvi03g00138	CLB1 protein	CLB1
DLO2	VIT_08s0007g04520	Vitvi08g01573	Caffeic acid 3-O-methyltransferase	COMT	E2_1_1_68	vv10940Phenylpropanoid_biosynthesis
DLO3	VIT_18s0001g06590	Vitvi18g00456	Pigment defective 322	CP33	CP33
DMR6-2	VIT_01s0010g02150	Vitvi01g01498	Calcium-dependent protein kinase-related	CPK
DLO3	VIT_08s0040g01920	Vitvi08g01040	Crinkly4	Crinkly4
DLO2	VIT_02s0087g01010	Vitvi02g01299	CRK10 (cysteine-rich RLK10)	CRK10
DLO2	VIT_16s0039g02560	Vitvi16g00183	Crp1 protein	Crp1
DLO3	VIT_03s0038g00400	Vitvi03g00031	CRS1	CRS1
DLO1	VIT_04s0023g01390	Vitvi04g01248	Cupin family protein	Cupin
DLO1	VIT_06s0004g03260	Vitvi06g00323	Cupin family protein	Cupin
DMR6-1	VIT_07s0095g00660	Vitvi07g01021	Curculin (mannose-binding) lectin	Curculin
DLO3	VIT_14s0066g02190	Vitvi14g01846	CW14	CW14
DLO1	VIT_04s0008g05390	Vitvi04g01907	Carboxyesterase17 CXE17	CXE	E3_1_1_1
DLO2	VIT_13s0084g00130	Vitvi13g01389	CXE carboxylesterase	CXE	E3_1_1_1
DMR6-1	VIT_08s0032g00710	Vitvi08g00214	CXE carboxylesterase	CXE	E3_1_1_1
DMR6-2	VIT_14s0006g03180	Vitvi14g01222	CXE carboxylesterase CXE17	CXE	E3_1_1_1
DLO2-DLO3	VIT_15s0021g02680	Vitvi15g00641	Cyclin-U2-1 (CycU2;1) Cyclin-P3.1	CYCP3_1	CYCP3_1	vv44110Cell_cycle
DLO3	VIT_00s0371g00020	Vitvi07g03075	Cinnamyl alcohol dehydrogenase	Cynnamil AO	E1_1_1_195	vv10940Phenylpropanoid_biosynthesis
DMR6-1	VIT_02s0025g04890	Vitvi02g01416	CYP76B1	CYP76B1						Batard Y, et al. (1998) Molecular cloning and functional expression in yeast of CYP76B1, a xenobiotic-inducible 7-ethoxycoumarin O-de-ethylase from Helianthus tuberosus. Plant J 14: 111–120
DMR6-1-DLO1	VIT_09s0002g09250	Vitvi09g00848	CYP82A2	CYP82A2
DLO2	VIT_18s0001g11490	Vitvi18g02717	CYP82C1p	CYP82C1p
DMR6-1	VIT_07s0255g00090	Vitvi07g01288	CYP82C1p	CYP82C1p
DMR6-1	VIT_12s0035g00570	Vitvi12g02709	CYP82M1v3	CYP82M1v3
DMR6-1	VIT_12s0035g00610	Vitvi12g01993	CYP82M1v3	CYP82M1v3
DLO1	VIT_18s0122g01480	Vitvi18g00107	CYP87A2	CYP87A2
DMR6-2	VIT_04s0043g00530	Vitvi04g00988	DD1A protein	DD1A
DLO2	VIT_14s0006g01570	Vitvi14g00969	DegP protease	DegP	E3_4_21_107
DMR6-1	VIT_16s0013g01760	Vitvi16g01699	Derlin-1	Derlin	K11519	vv24141Protein_processing_in_endoplasmic_reticulum	vv50133Primary_active_transporter_cat_A9_to_A18
DLO1	VIT_04s0008g06920	Vitvi04g00623	1;2-diacylglycerol 3-beta-galactosyltransferase	DGD	E2_4_1_46	vv10561Glycerolipid_metabolism
DLO2	VIT_12s0035g00800	Vitvi12g02017	DEAH (Asp-Glu-Ala-His) box polypeptide 36	DHX36	DHX36	vv23040Spliceosome
DLO3	VIT_10s0116g00700		DNA helicase SNF2 domain-containing protein	DNA helicase	SNF2HEL_12	vv60058SNF2
DLO2	VIT_18s0001g14440	Vitvi18g01129	Molecular chaperone DnaJ	DNAJ	K03686	vv50132Primary_active_transporter_cat_A5_to_A8
DLO3	VIT_17s0000g05530	Vitvi17g00524	DnaJ homolog; subfamily B; member 4	DNAJ	K09510	vv50132Primary_active_transporter_cat_A5_to_A8
DMR6-1	VIT_04s0023g03470	Vitvi04g01466	DNAJ heat shock N-terminal domain-containing protein	DNAJREL	DNAJREL	vv50132Primary_active_transporter_cat_A5_to_A8
DMR6-2	VIT_06s0009g02420	Vitvi06g01859	Dual-specific kinase DSK1	DSK1	K08287
DMR6-2	VIT_02s0025g03720		DTA2 (downstream target of AGL15 2)	DTA2
DLO3	VIT_11s0052g00930	Vitvi11g01240	Transcription factor; E2F and DP-related E2FR1	E2FREL	E2FREL	vv44110Cell_cycle	vv60056SET_PCG
DMR6-2	VIT_17s0053g00580	Vitvi17g01202	Translation initiation factor eIF-2 beta subunit	elF-2	K03238	vv23013RNA_transport
DMR6-2	VIT_12s0134g00550	Vitvi12g00630	Equilibrative nucleoside transporter (ENT3)	ENT3	ENT3	vv10908Zeatin_biosynthesis	vv50124Porters_cat_30_to_64
DLO1	VIT_13s0019g00820		Early-responsive to dehydration	ERD
DLO3	VIT_03s0038g02280	Vitvi03g00133	ERD7 (EARLY-responsive TO dehydration 7)	ERD7						Doner et al. (2021) Arabidopsis thaliana EARLY RESPONSIVE TO DEHYDRATION 7 Localizes to Lipid Droplets via Its Senescence Domain. Front Plant Sci 12: 653
DLO2	VIT_17s0000g03930	Vitvi17g00339	ferulate 5-hydroxylase	F5H	K09755	vv10940Phenylpropanoid_biosynthesis
DLO2	VIT_17s0000g03940	Vitvi17g00343	ferulate 5-hydroxylase	F5H	K09755	vv10940Phenylpropanoid_biosynthesis
DLO3	VIT_01s0011g06640	Vitvi01g00573	Beta-Ig-H3/fasciclin	Fasciclin
DLO2	VIT_18s0072g00770	Vitvi18g01657	fructose-1;6-bisphosphatase; cytosolic	FBPase	E3_1_3_11	vv10010Glycolysis	vv10030Pentose_phosphate
DLO2	VIT_09s0002g01000	Vitvi09g00077	Ferredoxin 4Fe-4S; iron-sulfur binding	Ferredoxin	K04755
DLO1	VIT_13s0067g01840	Vitvi13g00107	Ferritin	Ferritin	E1_16_3_1	vv10860Porphyrin_and_chlorophyll_metabolism
DMR6-1	VIT_02s0033g01360	Vitvi02g01177	Forminy 2 domain-containing protein	FH2	FH2	vv44810Regulation_of_actin_cytoskeleton
DLO3	VIT_03s0017g01760	Vitvi03g01237	Gamma-aminobutyrate transaminase subunit isozyme 1	GaBA-T	E2_6_1_19	vv10251Glutamate_metabolism	vv10252Alanine_and_aspartate_metabolism
DLO1	VIT_04s0008g02830	Vitvi04g00249	Galactokinase like protein	Gal Kin	E2_7_1_6	vv10052Galactose_metabolism
DLO2-DLO3	VIT_11s0037g00890	Vitvi11g00805	Glutamine amidotransferase class-I domain-containing protein	GAT	K08681	vv10750Vitamin_B6_metabolism
DLO1	VIT_03s0038g03920	Vitvi03g00246	Glutamate receptor 2 GLUR2	GLUR2	GLUR2	vv50101Channels_and_pores
DMR6-2	VIT_10s0003g00390	Vitvi10g00508	Glutaredoxin	GRX
DLO2	VIT_07s0031g03150	Vitvi07g01998	S-glutathione dehydrogenase/class III alcohol dehydrogenase	GSH-deH	E1_1_1_284	vv10680Methane_metabolism
DLO2	VIT_17s0000g02950	Vitvi17g01382	Glutathione S-transferase 25 GSTU7	GST	E2_5_1_18_GSTU7	vv10480Glutathione_metabolism				Mueller, et al. (2008) General Detoxification and Stress Responses Are Mediated by Oxidized Lipids through TGA Transcription Factors in Arabidopsis, The Plant Cell, 20( 3), 768–785, https://doi.org/10.1105/tpc.107.054809
DMR6-2	VIT_18s0001g08230	Vitvi18g00587	Receptor-like protein kinase HAIKU2	HAIKU2
DMR6-2	VIT_09s0002g00820	Vitvi09g01500	S-2-hydroxy-acid oxidase; peroxisomal	HAO	E1_1_3_15	vv10630Glyoxylate_and_dicarboxylate_metabolism	vv44146Peroxisome
DLO1	VIT_18s0001g03760	Vitvi18g00320	Holocarboxylase synthetase 1 (HCS1)	HCS1	E6_3_4_9	vv10780Biotin_metabolism
DLO2	VIT_18s0001g13120	Vitvi18g01015	GTP-binding protein hflX	hflX	K03665
DLO1	VIT_00s0824g00010	Vitvi00g00943	Hexokinase-like protein	HK	E2_7_1_1	vv10010Glycolysis	vv10051Fructose_and_mannose_metabolism
DLO2	VIT_11s0016g03070	Vitvi11g00260	Hexokinase-2	HK	E2_7_1_1	vv10010Glycolysis	vv10051Fructose_and_mannose_metabolism
DMR6-2	VIT_11s0103g00370	Vitvi11g01114	Cd2+-exporting ATPase HMA2 (Heavy metal ATPase 2)	HMA2	K01532	vv50131Primary_active_transporter_cat_A2_to_A4
DMR6-2	VIT_11s0103g00380	Vitvi11g01115	Cd2+-exporting ATPase HMA2 (Heavy metal ATPase 2)	HMA2	K01532	vv50131Primary_active_transporter_cat_A2_to_A4
DLO2	VIT_02s0025g04170	Vitvi02g00387	Heat shock transcription factor B2B	HSFB2B	HSFB2B	vv60037HSF
DLO2	VIT_08s0007g00130	Vitvi08g02189	Heat shock protein 70	HSP70	K03283	vv23040Spliceosome	vv24141Protein_processing_in_endoplasmic_reticulum
DLO1	VIT_15s0048g02050	Vitvi15g01531	Hydrolase; alpha/beta fold family protein; expressed	Hydrolase
DLO2	VIT_11s0016g04290	Vitvi11g00373	3-hydroxyisobutyryl-CoA hydrolase	Hydrolase	E3_1_2_4	vv10280Valine_leucine_and_isoleucine_degradation	vv10410Beta-alanine_metabolism
DLO2	VIT_11s0016g04270	Vitvi11g00371	Hydrolase; alpha/beta fold	Hydrolase
DLO2	VIT_18s0001g05710	Vitvi18g02574	Hydrolase; alpha/beta fold	Hydrolase
DLO2-DLO3	VIT_04s0008g01690	Vitvi04g00144	Carbon-nitrogen hydrolase	Hydrolase	K08590
DLO3	VIT_18s0001g13610		Abhydrolase domain-containing protein 5	Hydroxylase
DLO1	VIT_10s0405g00050	Vitvi10g00288	Inositol transporter 4	INT4	INT4	vv50121Porters_cat_1_to_6
DMR6-2	VIT_01s0011g03640	Vitvi01g00298	Adenylate isopentenyltransferase	IPT	E2_5_1_27	vv10100Biosynthesis_of_steroids
DLO2	VIT_18s0001g08310	Vitvi18g00597	Inositol 1;3;4-trisphosphate 5/6-kinase	ITPK	E2_7_1_134	vv10562Inositol_phosphate_metabolism
DLO3	VIT_02s0012g01640	Vitvi02g00724	Inositol 1;3;4-trisphosphate 5/6-kinase.	ITPK	E2_7_1_134	vv10562Inositol_phosphate_metabolism
DMR6-1	VIT_06s0004g03140	Vitvi06g00312	Isovaleryl-CoA-dehydrogenase (IVD)	IVD	E1_3_99_10	vv10280Valine_leucine_and_isoleucine_degradation
DLO3	VIT_18s0001g06270	Vitvi18g00437	Transcription factor jumonji (jmjC) domain-containing protein	JMJD6	JMJD6	vv60038Jumonji
DLO2-DLO3	VIT_19s0015g00320	Vitvi19g00664	KCO1 (two pore K channel)	KCO1	K05389_KCO1	vv50101Channels_and_pores
DLO2	VIT_01s0137g00170	Vitvi01g02020	B-keto acyl reductase	KCR
DLO1	VIT_07s0141g00070	Vitvi07g00055	Beta-keto-Coa synthase	KCS
DLO2-DLO3	VIT_07s0141g00060	Vitvi07g00056	Beta-ketoacyl-CoA-synthase	KCS	E2_3_1_41	vv10061Fatty_acid_biosynthesis
DLO2	VIT_00s0398g00020	Vitvi10g02223	S-receptor kinase KIK1 precursor	KIK1
DLO1	VIT_17s0119g00160	Vitvi17g01614	Trypsin and protease inhibitor Kunitz family	Kunitz family
DLO1	VIT_17s0119g00240	Vitvi17g01622	Trypsin and protease inhibitor Kunitz family	Kunitz family
DMR6-1	VIT_01s0011g01830	Vitvi01g00143	Lecithine cholesterol acyltransferase	LCAT	E2_3_1_43	vv10564Glycerophospholipid_metabolism
DMR6-1	VIT_06s0004g00590	Vitvi06g00061	Lysine decarboxylase	LDC	E4_1_1_18	vv10300Lysine_biosynthesis
DMR6-2	VIT_06s0004g02680	Vitvi06g00263	Lysine decarboxylase	LDC	E4_1_1_18	vv10300Lysine_biosynthesis
DMR6-1	VIT_13s0320g00010	Vitvi13g01849	Lectin	Lectin
DMR6-1	VIT_14s0171g00400	Vitvi14g01596	Lysine histidine transporter 1	LHT1	LHT1	vv50123Porters_cat_18_to_29
DLO1	VIT_03s0038g03540	Vitvi03g00214	LYS/HIS transporter 7 LHT7	LHT7	LHT7	vv50123Porters_cat_18_to_29
DMR6-2	VIT_12s0059g01480	Vitvi12g02382	Lipase family	Lipase
DLO1	VIT_13s0019g00770	Vitvi13g01538	Lipase GDSL 7	Lipase GDSL
DMR6-2	VIT_19s0090g00660	Vitvi19g00514	Lipase GDSL	Lipase GDSL
DMR6-2	VIT_02s0012g00310	Vitvi02g00617	Lon protease	LON	E3_4_21_53
DLO2	VIT_07s0005g04040	Vitvi07g02290	Leucine Rich Repeat receptor-like kinase	LRR
DLO2	VIT_09s0002g03000	Vitvi09g00250	Leucine-rich repeat protein kinase	LRR
DLO2	VIT_12s0034g02570	Vitvi12g02681	Leucine Rich Repeat receptor-like kinase	LRR
DLO2	VIT_12s0034g02590	Vitvi12g02683	Leucine Rich Repeat receptor-like kinase	LRR
DLO2	VIT_12s0035g00150	Vitvi12g01948	Leucine Rich Repeat receptor-like kinase	LRR
DMR6-1	VIT_09s0018g00830	Vitvi09g01187	Leucine-rich repeat family	LRR
DMR6-1-DLO2	VIT_04s0008g00320		Leucine-rich repeat family protein	LRR
DMR6-2	VIT_04s0008g06300	Vitvi04g00564	Leucine-rich repeat family	LRR
DLO3	VIT_16s0100g00630	Vitvi16g00971	Lipid transfer protein	LTP	LTP
DLO2-DLO3	VIT_14s0030g02240	Vitvi14g00478	Carbon-sulfur lyase	Lyase	E2_8_1_7	vv10730Thiamine_metabolism	vv24122Sulfur_relay_system
DLO3	VIT_19s0090g00820	Vitvi19g00528	MAPKKK15	MAPKKK15
DLO1	VIT_00s0225g00050	Vitvi01g00653	MATE efflux family protein	MATE	MATE	vv50125Porters_cat_66_to_94
DLO2-DLO3	VIT_17s0000g09250		MATE efflux family protein	MATE	MATE	vv50125Porters_cat_66_to_94
DLO2	VIT_02s0025g00340	Vitvi02g00030	Monodehydroascorbate reductase; chloroplast precursor	MDHAR	E1_6_5_4	vv10053Ascorbate_and_aldarate_metabolism
DLO1	VIT_05s0049g00990	Vitvi05g00740	Metallothionein 2A	Metallothionein
DMR6-2	VIT_08s0040g03380	Vitvi08g01167	Major Facilitator Superfamily	MFS	MFS	vv50121Porters_cat_1_to_6
DLO1	VIT_11s0016g02800	Vitvi11g00231	Myo-inositol oxygenase	MIOX	E1_13_99_1	vv10562Inositol_phosphate_metabolism
DMR6-1	VIT_16s0013g00700	Vitvi16g00323	Multidrug resistance-associated protein 3	MRP3	MRP3	vv52010ABC_transporters
DLO1	VIT_04s0044g00460	Vitvi04g02222	MTN21	MTN21	MTN21	vv50122Porters_cat_7_to_17
DLO2	VIT_18s0001g03160	Vitvi18g00289	Nodulin MtN21 family	MTN21	MTN21	vv50122Porters_cat_7_to_17
DMR6-1	VIT_08s0040g00800	Vitvi08g00942	Nodulin MtN21	MTN21	MTN21	vv50122Porters_cat_7_to_17
DLO2	VIT_06s0004g02360	Vitvi06g00231	Myosin-related	MYOSINR	MYOSINR	vv44810Regulation_of_actin_cytoskeleton
DMR6-1	VIT_04s0069g00870	Vitvi04g00748	Myosin-related	MYOSINR	MYOSINR	vv44810Regulation_of_actin_cytoskeleton
DMR6-1	VIT_16s0050g00100	Vitvi16g01874	Myosin-related	MYOSINR	MYOSINR	vv44810Regulation_of_actin_cytoskeleton
DMR6-2	VIT_01s0026g00740	Vitvi01g00833	Nucleobase-ascorbate transporter 6 (NAT6)	NAT6	NAT6	vv50124Porters_cat_30_to_64
DLO1	VIT_06s0004g02270		Nuclear transcription factor Y subunit A-1	NFYA1_2	NFYA1_2	vv60021CCAAT
DLO1	VIT_07s0031g01460	Vitvi07g01823	Nuclear transcription factor Y subunit B-3	NFYB3_4	NFYB3_4	vv60021CCAAT
DMR6-2	VIT_08s0105g00340	Vitvi08g00645	NLI interacting factor (NIF)	NIF	NIF	vv50132Primary_active_transporter_cat_A5_to_A8
DLO2	VIT_10s0003g01830	Vitvi10g00639	Aquaporin NIP1;2	NIP1_2	NIP1_2	vv50101Channels_and_pores
DMR6-1	VIT_14s0108g00700	Vitvi14g01952	Aquaporin NIP1;2	NIP1_2	NIP1_2	vv50101Channels_and_pores
DMR6-2	VIT_13s0019g04990	Vitvi13g00677	Nodulin-like protein	Nodulin-like
DLO3	VIT_09s0002g06900	Vitvi09g01666	NtEIG-A1	NtEIG-A1
DLO2	VIT_14s0006g02890	Vitvi14g01186	ATSYTE/NTMC2T3.2/NTMC2TYPE3.2/SYTE	NTMC2T3_2	NTMC2T3_2	vv50109Incompletely_characterized_transport_systems
DMR6-2	VIT_19s0138g00140	Vitvi19g01284	ATSYTE/NTMC2T6.1/NTMC2TYPE6.1/SYTE	NTMC2T6_1	NTMC2T6_1	vv50109Incompletely_characterized_transport_systems
DLO3	VIT_12s0034g02010	Vitvi12g01883	Kinetochore protein NUF2	NUF2	KINETOCHORE	vv44110Cell_cycle
DLO1	VIT_05s0077g01190	Vitvi05g00102	Outer envelope protein 16	OEP16	OEP16	vv50101Channels_and_pores
DMR6-2	VIT_19s0015g00880	Vitvi19g02073	Oligopeptide transporter 1	OPT1	OPT1	vv50125Porters_cat_66_to_94
DLO3	VIT_14s0068g00690	Vitvi14g01425	OTU cysteine protease	OTU
DMR6-2	VIT_02s0012g01090	Vitvi02g00677	RNA-binding protein P67	P67
DMR6-1	VIT_08s0007g04380	Vitvi08g01561	PAB7 (poly(A) binding protein 7)	PAB7	PAB7	vv50133Primary_active_transporter_cat_A9_to_A18
DMR6-1	VIT_16s0050g00400	Vitvi16g01037	Photoassimilate-responsive protein PAR-1a	PAR-1a
DMR6-1	VIT_16s0050g00430	Vitvi16g01039	Photoassimilate-responsive protein PAR-1a	PAR-1a
DMR6-2	VIT_18s0001g10870	Vitvi18g02695	Patatin	Patatin
DLO1	VIT_01s0127g00520	Vitvi01g00719	Protein disulfide isomerase	PDI	E5_3_4_1
DLO1	VIT_01s0127g00540	Vitvi01g02057	Protein disulfide isomerase	PDI	E5_3_4_1
DLO1	VIT_01s0127g00560	Vitvi01g02058	Protein disulfide isomerase	PDI	E5_3_4_1
DLO2	VIT_15s0048g02150	Vitvi15g00852	Methionine aminopeptidase 2B	Peptidase	E3_4_11_18
DMR6-2	VIT_19s0027g00520	Vitvi19g01524	Peptidase; trypsin serine and cysteine proteases	Peptidase
DLO2	VIT_09s0002g05990	Vitvi09g00517	6-4 photolyase	Photolyase	K02295	vv34710Circadian_rhythm
DMR6-2	VIT_05s0049g00940	Vitvi05g01956	Inorganic phosphate transporter 1-4	PHT1_4	PHT1_4	vv50121Porters_cat_1_to_6
DLO1	VIT_06s0004g06650	Vitvi06g00647	1-phosphatidylinositol-4;5-bisphosphate phosphodiesterase	PI-PLC	E3_1_4_11	vv10562Inositol_phosphate_metabolism	vv30001ABA_signaling
DLO3	VIT_15s0046g00440	Vitvi15g01576	Phosphatidylinositol 3- and 4-kinase / ubiquitin	PI3K
DMR6-2	VIT_07s0005g05990	Vitvi07g00857	N-acetylglucosaminyl-phosphatidylinositol de-N-acetylase	PIGL	E3_5_1_89	vv10563Glycosylphosphatidylinositol-anchor_biosynthesis
DLO2	VIT_15s0021g01510	Vitvi15g00556	Phospholipase A1	PLPA	E3_1_1_32	vv10564Glycerophospholipid_metabolism	vv10592Alpha-linolenic_acid_metabolism
DLO1	VIT_04s0023g01500	Vitvi04g01263	Polyol transporter 6 (PLT6)	PLT6	PLT6	vv50121Porters_cat_1_to_6
DLO3	VIT_19s0014g03160	Vitvi19g00257	NADPH:protochlorophyllide oxidoreductase	POR	E1_3_1_33	vv10860Porphyrin_and_chlorophyll_metabolism
DLO2-DLO3	VIT_12s0028g03310	Vitvi12g00277	Protein phosphatase 2C	PP2C	E3_1_3_16
DLO3	VIT_08s0007g05520	Vitvi08g01667	Pentatricopeptide (PPR) repeat	PPR
DLO3	VIT_08s0058g00560		Prenylated rab acceptor (PRA1)	PRA1
DLO2	VIT_19s0015g00740	Vitvi19g00703	Prefoldin	Prefoldin
DMR6-2	VIT_16s0100g00080	Vitvi16g00913	Subtilisin serine protease	Protease	SBT4_12	vv50101Channels_and_pores
DMR6-2	VIT_16s0100g00060	Vitvi16g01842	Subtilisin protease C1	Protease	SBT4_12
DLO1	VIT_13s0047g00060	Vitvi13g01098	Pentatricopeptide (PPR) repeat-containing protein	PRR
DLO2	VIT_06s0004g04770	Vitvi06g00470	Pentatricopeptide repeat-containing protein	PRR
DLO2	VIT_07s0130g00180	Vitvi07g02024	Pentatricopeptide (PPR) repeat-containing	PRR
DLO2	VIT_09s0002g04690	Vitvi09g01610	Pentatricopeptide (PPR) repeat-containing protein	PRR
DLO2	VIT_12s0028g02320	Vitvi12g00197	Pentatricopeptide (PPR) repeat-containing	PRR
DLO2	VIT_17s0000g06090	Vitvi17g00590	Pentatricopeptide (PPR) repeat-containing protein	PRR
DLO2	VIT_07s0151g01000	Vitvi07g00125	Photosystem I reaction center subunit II (PSAD)	PSAD	K02692	vv10195Photosynthesis	vv50105Transport_electron_carriers
DMR6-2	VIT_05s0049g01550	Vitvi05g00802	Peptide transporter protein 3	PTR3	PTR3	vv50122Porters_cat_7_to_17
DMR6-2	VIT_08s0007g07440	Vitvi08g01816	PUMILIO 12 (APUM12)	PUMILIO	PUM12_1	vv60018C3H
DMR6-2	VIT_06s0004g00250	Vitvi06g01575	PUMILIO 12 (APUM12)	PUMILIO
DMR6-2	VIT_12s0142g00050	Vitvi12g00915	PUMILIO 7 (APUM7)	PUMILIO
DMR6-2	VIT_18s0001g09480	Vitvi18g00694	PUMILIO 8 (APUM8)	PUMILIO
DLO2	VIT_10s0003g00990	Vitvi10g00553	Pyruvate decarboxylase isozyme 2	Pyr Dec	E4_1_1_1	vv10010Glycolysis
DLO2	VIT_16s0050g02180	Vitvi16g01182	Pyruvate kinase isozyme G; chloroplast precursor	Pyr Kin	E2_7_1_40	vv10010Glycolysis	vv10230Purine_metabolism
DLO1	VIT_02s0025g02980	Vitvi02g00272	Soluble inorganic pyrophosphatase	Pyrophosphatase	K01507	vv10190Oxidative_phosphorylation	vv50133Primary_active_transporter_cat_A9_to_A18
DMR6-2	VIT_09s0002g07880	Vitvi09g00693	Pyrophosphate-energized vacuolar membrane proton pump	Pyrophosphatase	K01507	vv10190Oxidative_phosphorylation	vv50133Primary_active_transporter_cat_A9_to_A18
DMR6-2	VIT_09s0002g07920	Vitvi09g00696	Vacuolar proton-inorganic pyrophosphatase	Pyrophosphatase	K01507	vv10190Oxidative_phosphorylation	vv50133Primary_active_transporter_cat_A9_to_A18
DMR6-2	VIT_09s0002g08010	Vitvi09g00710	Vacuolar pyrophosphatase (Vitis vinifera)	Pyrophosphatase	K01507	vv10190Oxidative_phosphorylation	vv50133Primary_active_transporter_cat_A9_to_A18
DLO1	VIT_14s0066g00180	Vitvi14g01658	RAB GTPase RAB2C	RAB GTPase	K07976
DMR6-2	VIT_04s0023g03780	Vitvi04g01490	Cell cycle checkpoint protein RAD17 (AtRAD17)	RAD17
DLO1	VIT_08s0040g02660	Vitvi08g02170	RARE-cold-inducible 2A	RCI2A	RCI2A	vv50109Incompletely_characterized_transport_systems
DMR6-2	VIT_17s0000g09640	Vitvi17g00954	RGLG2 (ring Domain LIGASE2)	RGLG2	RGLG2	vv50004Auxin_transport
DMR6-2	VIT_04s0008g01220	Vitvi04g00104	RKL1 (Receptor-like kinase 1)	RKL1
DLO2	VIT_01s0011g02080	Vitvi01g00163	Ribosomal protein L36a/L44 (RPL36aB) 60S	RPL36aB	K02920	vv23010Ribosome
DMR6-1	VIT_01s0011g04900	Vitvi01g00415	Serine carboxypeptidase-like 50 SCPL50	SCPL50
DMR6-2	VIT_08s0040g03400	Vitvi08g01168	Short-chain dehydrogenase/reductase	SDR
DLO2	VIT_11s0078g00220	Vitvi11g01596	Preprotein translocase secA	secA	K03070	vv23060Protein_export	vv50113Thylakoid_targeting_pathway
DLO3	VIT_16s0039g00660	Vitvi16g00031	RNA polymerase nonessential primary-like sigma factor SIGA	SIGA	K03087	vv23020RNA_polymerase	vv60057Sigma70-like
DLO2	VIT_16s0022g00230		Structural maintenance of chromosomes SMC2	SMC2	K06674	vv44110Cell_cycle
DMR6-2	VIT_06s0004g05470	Vitvi06g00534	Sterol 4-alpha-methyl-oxidase 2 (SMO2)	SMO2	E1_14_13_72	vv10100Biosynthesis_of_steroids
DLO2	VIT_07s0005g02500	Vitvi07g00517	SNF7 family protein	SNF7_1	SNF7_1	vv50111Tethering_factors
DLO3	VIT_05s0020g00700	Vitvi05g00245	Squamosa promoter-binding protein 12 (SPL12)	SPL12	SPL12_4	vv60055SBP
DMR6-1	VIT_04s0044g00840	Vitvi04g02241	S-receptor kinase	SRK
DMR6-1	VIT_05s0020g03270	Vitvi05g00482	S-receptor kinase	SRK
DMR6-2	VIT_00s0445g00010	Vitvi10g00417	Strubbelig receptor family 1	Strubbelig						﻿Chevalier D, et al. (2005) STRUBBELIG defines a receptor kinase-mediated signaling pathway regulating organ development in Arabidopsis. Proc Natl Acad Sci U S A 102: 9074 LP – 9079
DMR6-2	VIT_00s0776g00010	Vitvi10g01759	Strubbelig receptor family 3	Strubbelig						﻿Chevalier D, et al. (2005) STRUBBELIG defines a receptor kinase-mediated signaling pathway regulating organ development in Arabidopsis. Proc Natl Acad Sci U S A 102: 9074 LP – 9079
DLO2	VIT_18s0001g10330	Vitvi18g00770	Subtilisin protease	Subtilisin protease	ARA12	vv50101Channels_and_pores
DMR6-2	VIT_18s0076g00250	Vitvi18g01315	Sucrose-proton symporter 2 SUC2	SUC2	SUC2	vv50121Porters_cat_1_to_6
DMR6-1	VIT_10s0003g04240	Vitvi10g00870	Tyrosine decarboxylase	TDC	E4_1_1_25	vv10350Tyrosine_metabolism	vv10950Alkaloid_biosynthesis_I
DLO3	VIT_18s0001g13370	Vitvi18g01035	Transcription initiation factor TFIIF beta subunit (TFIIF-beta)	TFIIF-beta	K03139	vv23022Basal_transcription_factors
DMR6-2	VIT_08s0058g01350	Vitvi08g00864	Non-green plastid inner envelope membrane protein	TIC
DLO2	VIT_06s0004g07730	Vitvi06g00767	Inner envelope protein; 110 kD (IEP110) precursor; Chloroplast	TIC110	TIC110	vv50101Channels_and_pores
DLO3	VIT_04s0008g06730	Vitvi04g00607	Import inner membrane translocase subunit Tim17/Tim22/Tim23	TIM	TIM23_1	vv50132Primary_active_transporter_cat_A5_to_A8
DLO3	VIT_18s0072g00630	Vitvi18g01647	TUBBY like protein 1 TLP10	TLP10	TLP10_1	vv60063TUB
DLO2	VIT_19s0027g01060	Vitvi19g01581	Tetratricopeptide repeat (TPR)-containing	TPR
DLO2	VIT_08s0007g00920	Vitvi08g01253	Tropinone reductase	TR	E1_1_1_206	vv10220Urea_cycle_and_metabolism_of_amino_groups
DMR6-1	VIT_08s0007g07620	Vitvi08g01838	Thioredoxin 2	TRX2
DLO1	VIT_13s0019g04650	Vitvi13g00645	Thioredoxin 8	TRX8
DLO3	VIT_10s0116g00710	Vitvi10g00034	Tryptophan synthase; beta subunit	TS	E4_2_1_20	vv10400Phenylalanine_tyrosine_and_tryptophan_biosynthesis
DMR6-1	VIT_00s0179g00370	Vitvi07g00060	ESCRT-I complex subunit TSG101	TSG101	VPS23	vv50111Tethering_factors
DLO2-DLO3	VIT_11s0016g01120	Vitvi11g00079	Tubulin-tyrosine ligase	TUBULINTL	TUBULINTL	vv44810Regulation_of_actin_cytoskeleton
DMR6-1	VIT_19s0015g01730	Vitvi19g00905	Uridine/cytidine kinase 1	UCK1	E2_7_1_48	vv10240Pyrimidine_metabolism
DMR6-2	VIT_17s0000g01620	Vitvi17g00130	Uridine/cytidine kinase 1	UCK1	E2_7_1_48	vv10240Pyrimidine_metabolism
DLO2	VIT_15s0046g01980	Vitvi15g01643	UDP-glucosyltransferase	UGT	E2_4_1_81	vv10941Flavonoid_biosynthesis
DMR6-1	VIT_06s0004g07280	Vitvi06g00713	UDP-glucuronosyl/UDP-glucosyltransferase	UGT	E2_4_1_17	vv10040Pentose_glucuronate_interconversion	vv10500Starch_and_sucrose_metabolism
DMR6-1	VIT_03s0017g01990	Vitvi03g01260	UDP-glucose glucosyltransferase	UGT	E2_4_1_35	vv10500Starch_and_sucrose_metabolism
DMR6-1	VIT_06s0004g07270	Vitvi06g00712	UDP-glucoronosyl and UDP-glucosyl transferase	UGT
DMR6-2	VIT_06s0004g01640	Vitvi06g00169	UDP-glucoronosyl and UDP-glucosyl transferase	UGT
DLO2-DLO3	VIT_18s0001g06080	Vitvi18g02582	UDP-glycosyltransferase 85A1	UGT85A1
DLO2-DLO3	VIT_02s0025g02610	Vitvi02g00231	Basic helix-loop-helix (bHLH) family	VvibHLH009	BHLHDOM_48	vv60011BHLH
DMR6-2	VIT_03s0091g00730	Vitvi03g00635	Basic helix-loop-helix (bHLH) family	VvibHLH016	BHLHDOM_51	vv60011BHLH
DLO2	VIT_07s0141g01060	Vitvi07g00002	Basic helix-loop-helix (bHLH) family	VvibHLH033	BHLHDOM_82	vv60011BHLH
DMR6-2	VIT_12s0028g02350	Vitvi12g00200	Basic helix-loop-helix (bHLH) family	VvibHLH049	BHLHDOM_1	vv60011BHLH
DLO3	VIT_12s0028g03550	Vitvi12g02307	Basic helix-loop-helix (bHLH) family	VvibHLH050	BHLHDOM_64	vv60011BHLH
DLO2	VIT_13s0067g01350	Vitvi13g00075	Basic helix-loop-helix (bHLH) family	VvibHLH055	BHLHDOM_16	vv60011BHLH
DLO1	VIT_12s0035g00620	Vitvi12g01996	BZIP transcription factor	VvibZIP32	BZIPDOM_15	vv60012BZIP
DLO3	VIT_18s0122g00500	Vitvi18g00036	BZIP transcription factor BZIP60	VvibZIP41	BZIP60	vv60012BZIP
DLO3	VIT_18s0072g00470	Vitvi18g02978	BZIP transcription factor	VvibZIP51	BZIPDOM_16	vv60012BZIP
DMR6-2	VIT_18s0122g00630	Vitvi18g02477	Cinnamoyl-CoA reductase	VviCCR7	E1_2_1_44	vv10940Phenylpropanoid_biosynthesis
DLO3	VIT_12s0059g00830	Vitvi12g02364	Dirigent protein pDIR10	VviDIR29
DLO2	VIT_09s0054g01790	Vitvi09g01486	No hit	VviERF069
DLO2	VIT_13s0019g03460	Vitvi13g02039	Homeodomain transcription factor 5	VviHB46	WOX5	vv60034HB
DMR6-2	VIT_14s0060g01180	Vitvi14g00093	KNAT2 (knotted1-like homeobox gene 6)	VviHB49	KNAT6_2	vv60034HB
DMR6-2	VIT_15s0048g02870	Vitvi15g00912	Homeobox-leucine zipper protein HB-7	VviHB54	VVHB7_2	vv60034HB
DMR6-1	VIT_01s0010g02440	Vitvi01g01536	ABC transporter C member 9	VviMRP1	K05033	vv52010ABC_transporters
DLO1	VIT_05s0077g00500	Vitvi05g00166	Myb domain protein 108	VviMYB108A	MYB108	vv60044MYB				Toth Z, et al. (2016) Expression of a Grapevine NAC Transcription Factor Gene Is Induced in Response to Powdery Mildew Colonization in Salicylic Acid-Independent Manner. Sci Rep 6: 30825	Cui, F et al. (2013) Regulation of ABA dependent wound induced spreading cell death by MYB108. New Phytol 200, 634–640.
DLO2	VIT_14s0036g00460	Vitvi14g00612	Myb domain protein 102	VviMYB135	MYB102_3	vv60044MYB
DMR6-2	VIT_17s0000g06190	Vitvi17g00598	Myb domain protein 94	VviMYB30A	MYB94_2	vv60044MYB
DLO2	VIT_08s0056g00800	Vitvi08g00069	Myb domain protein 60	VviMYB60	MYB60	vv60044MYB
DMR6-2	VIT_00s0341g00050	Vitvi02g01733	ATMYB66/WER/WER1 (WEREWOLF 1)	VviMYBPAL1	WEREWOLF_3	vv44110Cell_cycle	vv60044MYB
DLO1	VIT_07s0031g02610	Vitvi07g01929	NAC domain containing protein 2	VviNAC39	NAC2_6	vv60046NAC
DMR6-2	VIT_15s0048g02290	Vitvi15g01541	No apical meristem cup-shaped cotyledon2	VviNAC54	CUC2_5	vv60046NAC
DMR6-1	VIT_06s0080g00040	Vitvi06g01447	ABC transporter G member 22	VviPDR33	ABCG22	vv52010ABC_transporters
DMR6-2	VIT_18s0001g06840	Vitvi18g00473	Peroxidase GvPx2b class III	VviPrxIII02c4	E1_11_1_7	vv10360Phenylalanine_metabolism	vv10680Methane_metabolism
DLO3	VIT_04s0008g04010	Vitvi04g00346	RNA recognition motif (RRM)-containing protein	VviRD22e
DLO3	VIT_07s0104g01340	Vitvi07g00250	Nodulin MtN3 family	VviSWEET11
DMR6-2	VIT_07s0005g01520	Vitvi07g00421	WRKY DNA-binding protein 35	VviWRKY18	WRKY35	vv60066WRKY				Wang M, et al. (2014) Genome and transcriptome analysis of the grapevine (Vitis vinifera L.) WRKY gene family. Hortic Res 1: 14016
DMR6-2	VIT_10s0003g02810	Vitvi10g00732	WRKY DNA-binding protein 71	VviWRKY31	WRKY71_1	vv60066WRKY				Wang M, et al. (2014) Genome and transcriptome analysis of the grapevine (Vitis vinifera L.) WRKY gene family. Hortic Res 1: 14016
DLO3	VIT_00s0229g00050	Vitvi02g00560	C2H2 zinc-finger protein ZPT3-3	VviZFP11	ZPT3	vv60017C2H2
DLO2	VIT_07s0129g00240	Vitvi07g01602	C2H2 zinc finger protein AZF1	VviZFP50	AZF1	vv60017C2H2
DLO2-DLO3	VIT_00s0207g00280	Vitvi07g01280	WAK receptor protein kinase	WAK
DLO2-DLO3	VIT_18s0001g01310	Vitvi18g02513	Wall-associated receptor kinase 5	WAK5
DLO2	VIT_15s0046g00630	Vitvi15g01582	Wax synthase	Wax synthase	E2_3_1_75	vv11000Single_reactions
DLO2	VIT_15s0046g00680	Vitvi15g00970	Wax synthase	Wax synthase	E2_3_1_75	vv11000Single_reactions
DLO2	VIT_15s0046g00700	Vitvi15g01586	Wax synthase	Wax synthase	E2_3_1_75	vv11000Single_reactions
DLO1	VIT_05s0020g00530	Vitvi05g00225	Beta-1;4-xylosidase	XYL	E3_2_1_37	vv10500Starch_and_sucrose_metabolism	vv10520Nucleotide_sugars_metabolism
DLO2	VIT_18s0001g08150	Vitvi18g00577	Xylan synthase	Xylan synthase	E2_4_2_24	vv10500Starch_and_sucrose_metabolism	vv10520Nucleotide_sugars_metabolism
DMR6-2	VIT_06s0004g06710	Vitvi06g00653	Cys-3-His zinc finger protein	ZFAR1_2	ZFAR1_2	vv60018C3H
DLO2	VIT_09s0054g00530	Vitvi09g01361	Zinc finger (B-box type)	ZFBBOX_13	ZFBBOX_13	vv60073Orphans_zf-b_box
DLO3	VIT_12s0028g01570	Vitvi12g00138	Zinc finger (C3HC4-type ring finger)	ZFC3HC4_12	ZFC3HC4_12	vv60078Other_zf-C3HC4
DLO2	VIT_17s0000g06610	Vitvi17g00643	Zinc finger (C3HC4-type ring finger)	ZFC3HC4_152	ZFC3HC4_152	vv60078Other_zf-C3HC4
DMR6-1	VIT_14s0066g01610	Vitvi14g01801	Zinc finger (C3HC4-type ring finger)	ZFC3HC4_25	ZFC3HC4_25	vv60078Other_zf-C3HC4
DMR6-1	VIT_17s0000g04160	Vitvi17g00372	Zinc finger (C3HC4-type ring finger)	ZFC3HC4_42	ZFC3HC4_42	vv60078Other_zf-C3HC4
DLO2	VIT_14s0081g00070	Vitvi14g00490	Zinc finger (C3HC4-type ring finger)	ZFC3HC4_49	ZFC3HC4_49	vv60078Other_zf-C3HC4
DMR6-2	VIT_14s0006g01980	Vitvi14g01025	Zinc finger (C3HC4-type ring finger)	ZFC3HC4_70	ZFC3HC4_70	vv60078Other_zf-C3HC4
DLO1	VIT_13s0047g00370	Vitvi13g01146	Enoyl-CoA hydratase		E4_2_1_17	vv10062Fatty_acid_elongation_in_mitochondria	vv10071Fatty_acid_metabolism
DLO1	VIT_03s0091g00450	Vitvi03g00601	Progesterone 5-beta-reductase		E1_3_99_6	vv10140C21-Steroid_hormone_metabolism
DLO1	VIT_07s0151g01120	Vitvi07g02136	Plastocyanin domain-containing protein		K02638	vv10195Photosynthesis	vv50113Thylakoid_targeting_pathway
DLO1	VIT_14s0083g00990	Vitvi14g01337	IMP dehydrogenase		E1_1_1_205	vv10230Purine_metabolism
DLO1	VIT_18s0001g06880	Vitvi18g02185	Aminoacyl-tRNA synthetase; class Ia		E6_1_1_7	vv10252Alanine_and_aspartate_metabolism	vv20970Aminoacyl-tRNA_biosynthesis
DLO1	VIT_02s0025g02560	Vitvi02g00225	O-succinylhomoserine sulfhydrylase		E2_5_1_48	vv10271Methionine_metabolism	vv10272Cysteine_metabolism
DLO1	VIT_13s0047g00500	Vitvi13g01171	3-hydroxyisobutyryl-CoA hydrolase		E3_1_2_4	vv10280Valine_leucine_and_isoleucine_degradation	vv10410Beta-alanine_metabolism
DLO1	VIT_13s0067g02120	Vitvi13g01899	Arogenate dehydrogenase		E1_3_1_43	vv10400Phenylalanine_tyrosine_and_tryptophan_biosynthesis
DLO1	VIT_19s0015g02700	Vitvi19g02150	Glutathione S-transferase 25 GSTU25		E2_5_1_18_GSTU25	vv10480Glutathione_metabolism
DLO1	VIT_11s0016g05010	Vitvi11g00443	Lactoylglutathione lyase		E4_4_1_5	vv10620Pyruvate_metabolism
DLO1	VIT_08s0007g03500	Vitvi08g02268	Purple acid phosphatase 20- ATPAP20/PAP20		E3_1_3_2	vv10740Riboflavin_metabolism
DLO1	VIT_08s0007g05360	Vitvi08g01656	Strictosidine synthase		E4_3_3_2	vv10900Terpenoid_biosynthesis	vv10902Monoterpenoid_biosynthesis
DLO1	VIT_06s0080g01000	Vitvi06g01539	Secoisolariciresinol dehydrogenase		SIRD	vv10940Phenylpropanoid_biosynthesis
DLO1	VIT_11s0037g01030	Vitvi11g00821	Cinnamoyl CoA reductase		E1_2_1_44	vv10940Phenylpropanoid_biosynthesis
DLO1	VIT_04s0023g02020	Vitvi04g02109	replication factor C subunit 3/5		K10756	vv23030DNA_replication	vv23420Nucleotide_excision_repair
DLO1	VIT_11s0149g00050	Vitvi11g00611	Hexose transporter 7		VVHT7	vv50121Porters_cat_1_to_6
DLO1	VIT_12s0028g02560	Vitvi12g02265	Sodium/calcium exchanger family protein		NACAEX	vv50123Porters_cat_18_to_29
DLO1	VIT_09s0018g00620	Vitvi09g01164	Co-chaperone-curved DNA binding protein A		K05516	vv50132Primary_active_transporter_cat_A5_to_A8
DLO1	VIT_00s0338g00030	Vitvi04g01520	Cellular retinaldehyde-binding/triple function; C-terminal
DLO1	VIT_00s0357g00060<BR>VIT_00s0357g00080<BR>VIT_00s0556g00020<BR>VIT_00s0895g00010
DLO1	VIT_00s0586g00030<BR>VIT_00s0561g00020
DLO1	VIT_01s0010g03990	Vitvi01g01687	Unknown protein
DLO1	VIT_01s0011g02390	Vitvi01g01898	Unknown
DLO1	VIT_01s0011g03580	Vitvi01g01938	Unknown protein
DLO1	VIT_02s0012g01590	Vitvi02g00719	Unknown protein
DLO1	VIT_02s0087g00300	Vitvi02g01657	No hit
DLO1	VIT_03s0017g00180	Vitvi03g01782	No hit
DLO1	VIT_03s0017g00250	Vitvi03g01783	No hit
DLO1	VIT_03s0038g03150<BR>VIT_03s0038g03170
DLO1	VIT_03s0088g00880	Vitvi03g01657	Kinase
DLO1	VIT_03s0110g00290	Vitvi03g01755	No hit
DLO1	VIT_03s0180g00240	Vitvi03g01583	No hit
DLO1	VIT_04s0023g02030		No hit
DLO1	VIT_04s0210g00110	Vitvi04g01551	AMP-dependent synthetase and ligase		E6_2_1_x
DLO1	VIT_04s0210g00140	Vitvi04g01553	AMP-dependent synthetase and ligase		E6_2_1_x
DLO1	VIT_05s0062g00300<BR>VIT_05s0062g00270
DLO1	VIT_05s0077g01910	Vitvi05g01744	No hit
DLO1	VIT_06s0080g01200	Vitvi06g01559	Harpin-induced family protein
DLO1	VIT_07s0005g05350	Vitvi07g02326	Unknown
DLO1	VIT_07s0005g05930<BR>VIT_07s0005g05910<BR>VIT_07s0005g05920
DLO1	VIT_07s0129g00640	Vitvi07g01643	Unknown protein
DLO1	VIT_08s0007g04000	Vitvi08g02274	Unknown protein
DLO1	VIT_08s0007g04110	Vitvi08g02278	Transposon protein; CACTA; En/Spm sub-class
DLO1	VIT_08s0007g08670	Vitvi08g02406	Unknown protein
DLO1	VIT_10s0116g00430	Vitvi10g00256	Unknown protein
DLO1	VIT_10s0597g00020	Vitvi10g00473	UBA; HSC20; C-terminal oligomerisation
DLO1	VIT_11s0206g00180	Vitvi11g00663	Unknown
DLO1	VIT_13s0067g00240	Vitvi13g00014	Binding
DLO1	VIT_13s0067g02200	Vitvi13g01252	CTV.22
DLO1	VIT_13s0074g00090	Vitvi13g00714	Glycosyl transferase family 47 protein
DLO1	VIT_13s0106g00200	Vitvi13g00819	Unknown
DLO1	VIT_14s0006g01940	Vitvi14g02846	No hit
DLO1	VIT_14s0066g02260	Vitvi14g01855	Unknown protein
DLO1	VIT_14s0066g02520	Vitvi14g01884	Ubiquitin thiolesterase
DLO1	VIT_14s0128g00350	Vitvi14g02560	GPI-anchored protein-like protein II
DLO1	VIT_15s0048g01930	Vitvi15g00832	ATPP2-A13
DLO1	VIT_15s0048g02640	Vitvi15g01552	No hit
DLO1	VIT_16s0013g02030	Vitvi16g00504	Unknown protein
DLO1	VIT_16s0022g00450	Vitvi16g00672	Unknown protein
DLO1	VIT_16s0050g00120	Vitvi16g01022	B57
DLO1	VIT_16s0050g02190	Vitvi16g01183	Unknown
DLO1	VIT_17s0000g02290	Vitvi17g00196	GTPase activating protein
DLO1	VIT_17s0000g03780	Vitvi17g01409	No hit
DLO1	VIT_17s0000g10160	Vitvi17g01590	No hit
DLO1	VIT_18s0001g01650	Vitvi18g02525	Unknown
DLO1	VIT_18s0001g04090<BR>VIT_18s0001g04050<BR>VIT_18s0001g04170
DLO1	VIT_18s0001g08660	Vitvi18g02631	Unknown
DLO1	VIT_18s0001g14280	Vitvi18g01116	ER lumen protein retaining receptor
DLO1	VIT_19s0014g03500		Unknown protein
DLO1	VIT_19s0090g01180	Vitvi19g00566	Light induced protein like
DLO1-DLO2-DLO3	VIT_01s0011g03430	Vitvi01g01934	No hit
DLO1-DMR6-2	VIT_03s0038g02110	Vitvi03g00119	Co-chaperone-curved DNA binding protein A		K05516	vv50132Primary_active_transporter_cat_A5_to_A8
DLO2	VIT_14s0066g00950	Vitvi14g01732	Isocitrate dehydrogenase; chloroplast precursor		E1_1_1_42	vv10020Citrate_cycle	vv10720Reductive_carboxylate_cycle
DLO2	VIT_02s0025g00370	Vitvi02g00034	2-C-methyl-D-erythritol 2;4-cyclodiphosphate synthase; chloroplast		E4_6_1_12	vv10100Biosynthesis_of_steroids
DLO2	VIT_19s0027g01790	Vitvi19g01655	Acetylornithine aminotransferase		E2_6_1_11	vv10220Urea_cycle_and_metabolism_of_amino_groups
DLO2	VIT_16s0100g00370	Vitvi16g00938	Valyl-tRNA synthetase		E6_1_1_9	vv10290Valine_leucine_and_isoleucine_biosynthesis	vv20970Aminoacyl-tRNA_biosynthesis
DLO2	VIT_14s0060g02200	Vitvi14g00172	Phospholipid/glycerol acyltransferase		E2_3_1_51	vv10561Glycerolipid_metabolism	vv10564Glycerophospholipid_metabolism
DLO2	VIT_07s0031g01250	Vitvi07g01804	1-acylglycerone phosphate reductase		E1_1_1_101	vv10564Glycerophospholipid_metabolism	vv10565Ether_lipid_metabolism
DLO2	VIT_08s0007g08910	Vitvi08g02412	Cis-zeatin O-beta-D-glucosyltransferase		E2_4_1_215	vv10908Zeatin_biosynthesis
DLO2	VIT_01s0026g00630	Vitvi01g00822	N-hydroxythioamide S-beta-glucosyltransferase		K11820	vv10966Glucosinolate_biosynthesis
DLO2	VIT_13s0067g00600	Vitvi13g00029	Arginine-tRNA-protein transferase 1		E2_3_2_8	vv20970Aminoacyl-tRNA_biosynthesis
DLO2	VIT_05s0062g00890	Vitvi05g01324	Alpha-glucan water dikinase isoform 3; Chloroplast		E2_7_9_4	vv50108Accessory_factors_involved_in_transport
DLO2	VIT_00s0265g00090	Vitvi10g00459	Unknown protein
DLO2	VIT_00s0266g00020<BR>VIT_00s0372g00020<BR>VIT_00s0271g00010<BR>VIT_00s0385g00020<BR>VIT_00s0522g00020<BR>VIT_00s0372g00060<BR>VIT_00s0372g00030<BR>VIT_00s0385g00010
DLO2	VIT_00s0271g00030<BR>VIT_00s0271g00060
DLO2	VIT_01s0026g02040	Vitvi01g00965	No hit
DLO2	VIT_02s0241g00150	Vitvi02g01426	No hit
DLO2	VIT_04s0008g03340		No hit
DLO2	VIT_05s0029g01410	Vitvi05g02082	No hit
DLO2	VIT_05s0051g00770	Vitvi05g02022	No hit
DLO2	VIT_05s0062g00820	Vitvi05g01314	Unknown protein
DLO2	VIT_07s0129g00470	Vitvi07g01625	Unknown protein
DLO2	VIT_08s0007g05180	Vitvi08g01639	Unknown
DLO2	VIT_08s0056g00750	Vitvi08g01988	far-red impaired responsive protein
DLO2	VIT_09s0018g01340<BR>VIT_09s0018g01360
DLO2	VIT_11s0016g02490	Vitvi11g00203	Ndr family protein
DLO2	VIT_11s0037g01340	Vitvi11g01538	No hit
DLO2	VIT_12s0028g01720	Vitvi12g02233	Unknown
DLO2	VIT_12s0028g01730	Vitvi12g00150	Unknown protein
DLO2	VIT_13s0064g00690	Vitvi13g02489	No hit
DLO2	VIT_13s0067g03850	Vitvi13g00227	Unknown protein
DLO2	VIT_14s0060g01970	Vitvi14g00155	F-box domain containing protein
DLO2	VIT_14s0068g02200	Vitvi14g01561	Unknown protein
DLO2	VIT_15s0048g02650	Vitvi15g00888	Unknown protein
DLO2	VIT_17s0000g03790	Vitvi17g00331	Unknown protein
DLO2	VIT_18s0001g15120	Vitvi18g02823	Unknown protein
DLO2	VIT_19s0090g01750	Vitvi19g02048	Unknown protein
DLO2	VIT_19s0140g00230	Vitvi19g02235	No hit
DLO2-DLO3	VIT_14s0006g01830	Vitvi14g00999	Methionyl-tRNA formyltransferase		E2_1_2_9	vv10271Methionine_metabolism	vv10670One_carbon_pool_by_folate
DLO2-DLO3	VIT_14s0108g01560	Vitvi14g02032	Alpha-1;4 glucan phosphorylase; L isozyme; chloroplast precursor		E2_4_1_1	vv10500Starch_and_sucrose_metabolism
DLO2-DLO3	VIT_00s0522g00010<BR>VIT_00s0266g00010<BR>VIT_00s0372g00070<BR>VIT_00s0372g00080<BR>VIT_00s0572g00010<BR>VIT_00s0372g00040<BR>VIT_00s0847g00020<BR>VIT_00s0572g00020
DLO2-DLO3	VIT_01s0010g01030	Vitvi01g01354	F-box family protein
DLO2-DLO3	VIT_01s0011g02420	Vitvi01g01902	Unknown
DLO2-DLO3	VIT_01s0011g03440	Vitvi01g01935	DNA mismatch repair protein
DLO2-DLO3	VIT_01s0127g00290	Vitvi01g00701	Unknown protein
DLO2-DLO3	VIT_01s0150g00330	Vitvi01g01794	U-box domain-containing protein
DLO2-DLO3	VIT_02s0025g04180	Vitvi02g00388	Unknown protein
DLO2-DLO3	VIT_08s0058g00550	Vitvi08g00782	No hit
DLO2-DLO3	VIT_09s0018g01290	Vitvi09g01239	Unknown protein
DLO2-DLO3	VIT_13s0047g01000	Vitvi13g02240	No hit
DLO2-DLO3	VIT_14s0066g01390	Vitvi14g01780	Metal-dependent phosphohydrolase HD domain-containing protein		K07023
DLO2-DLO3	VIT_15s0046g01270	Vitvi15g01013	Unknown protein
DLO2-DLO3	VIT_19s0027g00300	Vitvi19g02251	Unknown
DLO3	VIT_18s0001g02220	Vitvi18g00245	Beta-galactosidase / lactase		E3_2_1_23	vv10052Galactose_metabolism	vv10511N-Glycan_degradation
DLO3	VIT_01s0127g00470	Vitvi01g00714	Galactinol synthase		E2_4_1_123	vv10052Galactose_metabolism
DLO3	VIT_03s0063g00060	Vitvi03g00532	IMP dehydrogenase		E1_1_1_205	vv10230Purine_metabolism
DLO3	VIT_05s0049g01620		Cyclopropane fatty acid synthase		E2_1_1_79	vv10271Methionine_metabolism
DLO3	VIT_01s0011g06260	Vitvi01g00536	Anthranilate synthase beta subunit		E4_1_3_27	vv10400Phenylalanine_tyrosine_and_tryptophan_biosynthesis
DLO3	VIT_03s0063g00450	Vitvi03g01571	Alpha-amylase		E3_2_1_1	vv10500Starch_and_sucrose_metabolism
DLO3	VIT_18s0001g00060	Vitvi18g00111	1;4-alpha-glucan branching enzyme; chloroplast precursor		E2_4_1_18	vv10500Starch_and_sucrose_metabolism
DLO3	VIT_14s0066g00350	Vitvi14g01676	Glycosyl transferase family 17 beta 1;4 N-acetylglucosaminyltransferase		E2_4_1_144	vv10510N-Glycan_biosynthesis	vv11030Glycan_structures-biosynthesis1
DLO3	VIT_07s0031g02840	Vitvi07g01961	Diacylglycerol kinase 2		E2_7_1_107	vv10561Glycerolipid_metabolism	vv10564Glycerophospholipid_metabolism
DLO3	VIT_11s0016g01930	Vitvi11g00153	Diacylglycerol acyltransferase		E2_3_1_20	vv10561Glycerolipid_metabolism	vv50124Porters_cat_30_to_64
DLO3	VIT_13s0158g00340	Vitvi13g01613	Glycerol-3-phosphate dehydrogenase		E1_1_1_8	vv10564Glycerophospholipid_metabolism
DLO3	VIT_02s0154g00170	Vitvi02g00521	flavin-containing monooxygenase 3		E1_14_13_8	vv11000Single_reactions
DLO3	VIT_01s0011g03920	Vitvi01g00326	Carrier protein; Mitochondrial		K03454	vv44146Peroxisome	vv50123Porters_cat_18_to_29
DLO3	VIT_17s0000g10090	Vitvi17g01016	Xanthine/uracil/vitamin C permease		K06901	vv50121Porters_cat_1_to_6
DLO3	VIT_18s0072g00950	Vitvi18g01671	Permease nonimprinted in Prader-Willi/Angelman		NIPA	vv50122Porters_cat_7_to_17
DLO3	VIT_08s0007g01280	Vitvi08g01273	Substrate carrier; Mitochondrial		K03454	vv50123Porters_cat_18_to_29
DLO3	VIT_15s0048g00190	Vitvi15g00674	SPX (SYG1/Pho81/XPR1) domain-containing protein		SPX	vv50125Porters_cat_66_to_94
DLO3	VIT_18s0001g11820	Vitvi18g00903	LIM domain containing protein		LIMUIM_1	vv60040LIM
DLO3	VIT_00s0231g00080	Vitvi07g02880	No hit
DLO3	VIT_00s0391g00010<BR>VIT_00s0324g00080<BR>VIT_00s1251g00010<BR>VIT_00s0324g00100
DLO3	VIT_00s0533g00010	Vitvi02g01812	Unknown protein
DLO3	VIT_01s0010g01430	Vitvi01g01411	C2 domain-containing protein
DLO3	VIT_01s0011g02580	Vitvi01g01913	No hit
DLO3	VIT_01s0011g03760	Vitvi01g00306	Unknown
DLO3	VIT_01s0127g00310	Vitvi01g02048	Unknown protein
DLO3	VIT_01s0137g00060	Vitvi01g00579	Unknown protein
DLO3	VIT_02s0241g00020	Vitvi02g01423	Unknown
DLO3	VIT_03s0110g00420	Vitvi03g01762	No hit
DLO3	VIT_04s0044g01150	Vitvi04g01674	Aminotransferase; class V
DLO3	VIT_05s0049g00680	Vitvi05g01941	No hit
DLO3	VIT_05s0077g02320	Vitvi05g00007	Hypoxia-responsive
DLO3	VIT_06s0004g08440	Vitvi06g00843	Unknown protein
DLO3	VIT_08s0007g00520	Vitvi08g01215	Unknown protein
DLO3	VIT_08s0007g00580	Vitvi08g01222	No hit
DLO3	VIT_08s0007g08040	Vitvi08g02387	No hit
DLO3	VIT_08s0056g00230	Vitvi08g00021	Unknown protein
DLO3	VIT_08s0058g01120	Vitvi08g00841	Unknown
DLO3	VIT_09s0002g03440	Vitvi09g00283	Protein kinase
DLO3	VIT_10s0003g02610	Vitvi10g00709	Unknown protein
DLO3	VIT_10s0003g03300	Vitvi10g00781	Unknown protein
DLO3	VIT_10s0003g03810	Vitvi10g00827	No hit
DLO3	VIT_10s0071g00300	Vitvi10g01507	Unknown protein
DLO3	VIT_10s0071g00320	Vitvi10g02055	GRAM domain-containing protein / ABA-responsive
DLO3	VIT_11s0016g03900	Vitvi11g00334	AAA-type ATPase
DLO3	VIT_11s0037g00180	Vitvi11g00698	Leucine aminopeptidase 3; chloroplast precursor		E3_4_11_1
DLO3	VIT_11s0052g00370	Vitvi11g01180	Unknown protein
DLO3	VIT_12s0028g01710	Vitvi12g00149	Unknown
DLO3	VIT_12s0028g03010	Vitvi12g00251	Glutaredoxin
DLO3	VIT_12s0035g01310	Vitvi12g02069	No hit
DLO3	VIT_12s0059g00810	Vitvi12g00385	B-cell receptor-associated protein 31
DLO3	VIT_13s0067g02630	Vitvi13g01907	No hit
DLO3	VIT_14s0006g01910	Vitvi14g02841	Unknown
DLO3	VIT_14s0060g02130	Vitvi14g02505	No hit
DLO3	VIT_15s0046g01870	Vitvi15g01066	Proline-rich family protein
DLO3	VIT_16s0013g00440<BR>VIT_16s0013g00390<BR>VIT_16s0013g00410<BR>VIT_16s0013g00480<BR>VIT_16s0013g00450
DLO3	VIT_18s0001g05310	Vitvi18g00386	F-box domain containing protein
DLO3	VIT_18s0001g13600	Vitvi18g01057	No hit
DLO3	VIT_18s0072g00100	Vitvi18g01603	Unknown protein
DLO3	VIT_18s0117g00030	Vitvi18g01848	No hit
DLO3	VIT_18s0122g00360	Vitvi18g02473	DC1 domain-containing protein
DLO3	VIT_18s0164g00040	Vitvi18g01432	Unknown protein
DLO3	VIT_19s0014g02250	Vitvi19g00194	Zinc-binding protein
DMR6-1	VIT_06s0004g00740	Vitvi06g01588	Acyl-CoA synthetases (Acyl-activating enzyme 18)		E6_2_1_3	vv10071Fatty_acid_metabolism	vv50104Group_translocators
DMR6-1	VIT_03s0017g00550	Vitvi03g01080	Beta-ureidopropionase		E3_5_1_6	vv10240Pyrimidine_metabolism	vv10410Beta-alanine_metabolism
DMR6-1	VIT_15s0046g02300	Vitvi15g01101	Beta-cyanoalanine synthase		E2_5_1_47	vv10272Cysteine_metabolism	vv10450Selenoamino_acid_metabolism
DMR6-1	VIT_03s0063g00290	Vitvi03g00513	Methylcrotonoyl-CoA carboxylase beta chain		E6_4_1_4	vv10280Valine_leucine_and_isoleucine_degradation
DMR6-1	VIT_03s0063g00400	Vitvi03g01572	Alpha-amylase / 1;4-alpha-D-glucan glucanohydrolase		E3_2_1_1	vv10500Starch_and_sucrose_metabolism
DMR6-1	VIT_03s0017g01040	Vitvi03g01149	Cis-zeatin O-beta-D-glucosyltransferase		E2_4_1_215	vv10908Zeatin_biosynthesis
DMR6-1	VIT_01s0137g00810	Vitvi01g00642	Acetylglucosaminyltransferase		E2_4_1_223	vv11030Glycan_structures-biosynthesis1
DMR6-1	VIT_14s0108g00560		Ankyrin repeat		Ankyrin repeat	vv50108Accessory_factors_involved_in_transport	vv60018C3H
DMR6-1	VIT_00s0187g00020	Vitvi10g01684	No hit
DMR6-1	VIT_00s0211g00130	Vitvi07g02609	Unknown
DMR6-1	VIT_00s0360g00020	Vitvi07g02861	Unknown protein
DMR6-1	VIT_00s0388g00090<BR>VIT_00s1830g00010<BR>VIT_00s0388g00020
DMR6-1	VIT_01s0011g00780	Vitvi01g00070	Dehydration-responsive protein
DMR6-1	VIT_02s0025g04200	Vitvi02g01399	Unknown
DMR6-1	VIT_03s0038g02880	Vitvi03g01412	Unknown
DMR6-1	VIT_03s0063g00910	Vitvi03g01552	No hit
DMR6-1	VIT_05s0020g03040	Vitvi05g00460	Unknown
DMR6-1	VIT_05s0049g00550	Vitvi05g01933	No hit
DMR6-1	VIT_05s0049g00690	Vitvi05g01942	No hit
DMR6-1	VIT_05s0049g00750	Vitvi05g00726	No hit
DMR6-1	VIT_05s0049g00840<BR>VIT_05s0049g00780<BR>VIT_05s0049g00800
DMR6-1	VIT_05s0094g00140	Vitvi05g01571	Protein binding protein
DMR6-1	VIT_05s0094g00500	Vitvi05g01600	C2 domain-containing protein
DMR6-1	VIT_06s0004g04110	Vitvi06g00411	Unknown protein
DMR6-1	VIT_06s0004g05650	Vitvi06g01723	Unknown protein
DMR6-1	VIT_07s0005g00410	Vitvi07g00320	Glycosyl hydrolase family 1 protein
DMR6-1	VIT_07s0141g00930		33 kDa secretory protein
DMR6-1	VIT_08s0007g03470	Vitvi08g01475	Farnesylated-proteins converting enzyme-2		E3_4_24_x
DMR6-1	VIT_11s0016g02480	Vitvi11g00202	2;3-diketo-5-methylthio-1-phosphopentane phosphatase
DMR6-1	VIT_12s0035g00380	Vitvi12g01979	AAA-type ATPase
DMR6-1	VIT_13s0019g01360	Vitvi13g01980	Unknown
DMR6-1	VIT_13s0084g00830		Unknown protein
DMR6-1	VIT_14s0030g01890	Vitvi14g00438	Unknown
DMR6-1	VIT_14s0219g00080	Vitvi14g01620	Unknown protein
DMR6-1	VIT_15s0046g01340	Vitvi15g01629	Unknown protein
DMR6-1	VIT_16s0013g00050	Vitvi16g01618	Unknown
DMR6-1	VIT_16s0022g01700	Vitvi16g00820	No hit
DMR6-1	VIT_16s0050g02780<BR>VIT_16s0148g00390
DMR6-1	VIT_16s0098g01380	Vitvi16g01381	Yippee
DMR6-1	VIT_18s0001g00490	Vitvi18g00139	MaoC-like dehydratase domain-containing protein
DMR6-1	VIT_18s0001g02790	Vitvi18g00274	Unknown protein
DMR6-1	VIT_18s0001g03610	Vitvi18g00313	Auxin-independent growth promoter
DMR6-1	VIT_18s0001g11200	Vitvi18g00846	Unknown
DMR6-1	VIT_18s0001g14250	Vitvi18g01115	Unknown protein
DMR6-1	VIT_18s0041g01840	Vitvi18g03153	Unknown							Vezzulli S, et al. (2019) The Rpv3-3 Haplotype and Stilbenoid Induction Mediate Downy Mildew Resistance in a Grapevine Interspecific Population . Front Plant Sci 10: 234
DMR6-2	VIT_14s0060g00730	Vitvi14g02457	Galactinol synthase		E2_4_1_123	vv10052Galactose_metabolism
DMR6-2	VIT_14s0066g00810	Vitvi14g01717	Raffinose synthase		E2_4_1_82	vv10052Galactose_metabolism
DMR6-2	VIT_04s0008g00840	Vitvi04g00068	Ser/Thr specific protein phosphatase 2A B regulatory subunit beta isoform		K04354	vv23015mRNA_surveillance_pathway	vv34020Calcium_signaling_pathway
DMR6-2	VIT_18s0001g05590	Vitvi18g00399	CCR4-NOT transcription complex subunit 6		K12603	vv23018RNA_degradation
DMR6-2	VIT_18s0041g00490	Vitvi18g01981	Proton-dependent oligopeptide transport (POT) family protein		POT	vv50122Porters_cat_7_to_17
DMR6-2	VIT_02s0025g02500	Vitvi02g01365	Metal-nicotianamine transporter YSL1		YSL1	vv50125Porters_cat_66_to_94
DMR6-2	VIT_00s0250g00030	Vitvi13g01243	Glycosyltransferase family protein 1
DMR6-2	VIT_00s2032g00010	Vitvi00g02243	No hit
DMR6-2	VIT_01s0011g02410	Vitvi01g01901	Unknown
DMR6-2	VIT_01s0011g05240	Vitvi01g01983	No hit
DMR6-2	VIT_02s0012g00590	Vitvi02g00639	Unknown protein
DMR6-2	VIT_02s0236g00170		No hit
DMR6-2	VIT_03s0063g02330	Vitvi03g00353	No hit
DMR6-2	VIT_04s0008g01230	Vitvi04g00105	Harpin-induced protein
DMR6-2	VIT_05s0020g01900	Vitvi05g01860	No hit
DMR6-2	VIT_05s0020g02320	Vitvi05g00388	Apoptosis inhibitor
DMR6-2	VIT_05s0094g01470	Vitvi05g01691	Poly(ADP-ribose) like glycohydrolase		E3_2_1_143
DMR6-2	VIT_05s0136g00380		Unknown protein
DMR6-2	VIT_06s0009g03690		F-box domain containing protein
DMR6-2	VIT_08s0007g04230	Vitvi08g01546	Unknown protein
DMR6-2	VIT_08s0007g06300	Vitvi08g01722	RNA recognition motif (RRM)-containing
DMR6-2	VIT_08s0058g00590	Vitvi08g00784	Macrophage migration inhibitory factor
DMR6-2	VIT_09s0002g07520	Vitvi09g00655	formamidopyrimidine-DNA glycosylase		E3_2_2_23
DMR6-2	VIT_09s0002g08050	Vitvi09g01706	Unknown protein
DMR6-2	VIT_10s0003g01110	Vitvi10g00568	Unknown protein
DMR6-2	VIT_10s0071g00980	Vitvi10g01557	Unknown protein
DMR6-2	VIT_11s0016g03500	Vitvi11g01399	Unknown protein
DMR6-2	VIT_11s0016g04410	Vitvi11g01416	Unknown protein
DMR6-2	VIT_12s0059g01580	Vitvi12g00455	Unknown
DMR6-2	VIT_13s0019g04880	Vitvi13g00665	No hit
DMR6-2	VIT_15s0045g00380	Vitvi15g00298	Phosphoesterase
DMR6-2	VIT_16s0050g02740<BR>VIT_00s1467g00010<BR>VIT_00s0294g00070<BR>VIT_16s0039g01210<BR>VIT_16s0050g02730<BR>VIT_16s0148g00180<BR>VIT_16s0148g00420
DMR6-2	VIT_16s0100g00120<BR>VIT_16s0022g02500
DMR6-2	VIT_17s0000g03360	Vitvi17g01395	No hit
DMR6-2	VIT_18s0001g11730	Vitvi18g02728	No hit
DMR6-2	VIT_18s0001g12520	Vitvi18g00966	ATP binding
DMR6-2	VIT_18s0001g14140	Vitvi18g02788	No hit
DMR6-2	VIT_18s0001g14410	Vitvi18g01126	Unknown protein
DMR6-2	VIT_18s0001g14640	Vitvi18g02812	No hit
DMR6-2	VIT_18s0001g14900	Vitvi18g01166	La domain-containing protein
DMR6-2	VIT_19s0015g00860<BR>VIT_19s0015g00870
DMR6-2	VIT_19s0090g00510	Vitvi19g00505	Unknown protein
